# Supplementary material for: Implications of GCLC in prognosis and immunity of lung adenocarcinoma and multi-omics regulation mechanisms
Source: BMC Pulm Med. 2024 May 15;24:239. doi: 10.1186/s12890-024-03052-3 (PMC11095029; doi:10.1186/s12890-024-03052-3)
Supplement: Supplementary file 1 — Supplementary Material 1. [file 12890_2024_3052_MOESM1_ESM.zip]

Archive with 10 entries (10 files):
- Supplementary figure 1.pdf
- Supplementary figure 2.pdf
- Supplementary figure 3.pdf
- Supplementary figure 4.pdf
- Supplementary figure 5.pdf
- Supplementary figure 6.pdf
- Supplementary figure 7.pdf
- Supplementary figure 8.pdf
- Supplementary figure 9.pdf
- Supplementary files.docx
