# Supplementary material for: Implications of GCLC in prognosis and immunity of lung adenocarcinoma and multi-omics regulation mechanisms
Source: BMC Pulm Med. 2024 May 15;24:239. doi: 10.1186/s12890-024-03052-3 (PMC11095029; doi:10.1186/s12890-024-03052-3)
Supplement: Supplementary file 2 — Supplementary Material 2. [file 12890_2024_3052_MOESM2_ESM.zip › Supplementary table 1.xlsx]

## Sheet: Sheet1
Supplementary table 1. Clinical characteristics of LUAD patients.
Samples	OS	Event	T	N	M	Stage	New_Event_Time	New_Event	Sex
TCGA-05-4244-01A	0	0	2	2	1	4	0	0	1
TCGA-05-4249-01A	1523	0	2	0	0	1	1523	0	1
TCGA-05-4250-01A	121	1	3	1	0	3	121	0	0
TCGA-05-4382-01A	607	0	2	0	0	1	334	1	1
TCGA-05-4384-01A	426	0	2	2	0	3	183	1	1
TCGA-05-4389-01A	1369	0	1	0	0	1	1369	0	1
TCGA-05-4390-01A	1126	0	2	0	0	1	395	1	0
TCGA-05-4395-01A	0	1	4	2	0	3	0	0	1
TCGA-05-4396-01A	303	1	4	1	0	3	303	0	1
TCGA-05-4397-01A	731	1	2	1	0	2	731	0	1
TCGA-05-4398-01A	1431	0	4	3	0	3	1431	0	0
TCGA-05-4402-01A	244	1	2	4	1	4	244	0	0
TCGA-05-4403-01A	578	0	2	0	0	1	578	0	1
TCGA-05-4405-01A	610	0	2	0	0	1	610	0	0
TCGA-05-4410-01A	0	0	2	0	0	1	0	0	1
TCGA-05-4415-01A	91	1	4	2	0	3	60	1	1
TCGA-05-4417-01A	455	0	2	0	0	1	455	0	0
TCGA-05-4418-01A	274	1	3	2	0	3	274	0	1
TCGA-05-4420-01A	912	0	2	0	0	1	912	0	1
TCGA-05-4422-01A	365	0	2	0	0	1	365	0	1
TCGA-05-4424-01A	913	0	3	0	0	2	153	1	1
TCGA-05-4425-01A	669	0	2	0	1	4	669	0	0
TCGA-05-4426-01A	791	0	2	0	0	1	457	1	1
TCGA-05-4427-01A	791	0	2	1	0	2	791	0	0
TCGA-05-4430-01A	761	0	2	0	0	1	761	0	0
TCGA-05-4432-01A	761	0	2	1	0	2	761	0	1
TCGA-05-4433-01A	730	0	2	0	0	1	730	0	1
TCGA-05-4434-01A	457	1	4	1	1	4	457	0	0
TCGA-05-5420-01A	457	0	2	2	0	3	245	1	1
TCGA-05-5423-01A	151	0	2	1	0	2	151	0	1
TCGA-05-5425-01A	882	0	2	1	0	2	486	1	1
TCGA-05-5428-01A	670	0	1	1	0	2	670	0	1
TCGA-05-5429-01A	275	1	3	2	0	3	275	0	1
TCGA-05-5715-01A	62	0	2	0	0	1	62	0	0
TCGA-35-3615-01A	14	0	2	0	0	1	14	0	1
TCGA-35-4122-01A	225	0	1	0	0	1	225	0	1
TCGA-35-4123-01A	182	0	1	0	0	1	182	0	1
TCGA-35-5375-01A	264	0	2	2	0	3	264	0	1
TCGA-38-4625-01A	2973	0	2	0	0	1	2973	0	0
TCGA-38-4626-01A	3674	0	2	0	0	0	2518	1	0
TCGA-38-4627-01A	1147	1	1	1	0	2	1147	0	0
TCGA-38-4628-01A	1492	1	2	1	0	2	1083	1	0
TCGA-38-4629-01A	864	1	3	0	0	2	379	1	1
TCGA-38-4630-01A	1073	1	2	0	0	1	524	1	0
TCGA-38-4631-01A	354	1	2	0	0	1	0	1	0
TCGA-38-4632-01A	1357	1	2	1	1	4	680	1	1
TCGA-38-6178-01A	448	0	2	2	0	3	0	1	0
TCGA-38-7271-01A	800	1	1	0	0	1	304	1	0
TCGA-38-A44F-01A	133	0	2	0	0	1	133	0	1
TCGA-44-2655-01A	1324	0	1	0	0	1	1009	1	0
TCGA-44-2656-01A	1429	0	2	0	0	1	568	1	1
TCGA-44-2656-01B	1429	0	2	0	0	1	568	1	1
TCGA-44-2657-01A	1351	0	2	4	0	1	1351	0	0
TCGA-44-2659-01A	1367	0	1	1	0	2	1146	1	0
TCGA-44-2661-01A	1159	0	1	0	0	1	1159	0	0
TCGA-44-2662-01A	1280	0	2	0	0	1	245	1	1
TCGA-44-2662-01B	1280	0	2	0	0	1	245	1	1
TCGA-44-2665-01A	1301	0	2	1	0	2	1301	0	0
TCGA-44-2666-01A	97	1	2	0	0	1	0	1	1
TCGA-44-2666-01B	97	1	2	0	0	1	0	1	1
TCGA-44-2668-01A	761	1	2	0	0	1	433	1	1
TCGA-44-2668-01B	761	1	2	0	0	1	433	1	1
TCGA-44-3396-01A	1130	0	2	2	0	3	1130	0	0
TCGA-44-3398-01A	1163	0	1	0	0	1	1163	0	0
TCGA-44-3917-01A	1183	0	2	0	0	1	1183	0	0
TCGA-44-3917-01B	1183	0	2	0	0	1	1183	0	0
TCGA-44-3918-01A	1036	0	1	0	0	1	511	1	0
TCGA-44-3918-01B	1036	0	1	0	0	1	511	1	0
TCGA-44-3919-01A	1026	1	1	0	0	1	921	1	0
TCGA-44-4112-01A	808	1	2	0	0	1	619	1	0
TCGA-44-4112-01B	808	1	2	0	0	1	619	1	0
TCGA-44-5643-01A	1013	0	2	2	0	3	0	1	1
TCGA-44-5644-01A	863	0	2	0	0	1	863	0	0
TCGA-44-5645-01A	852	0	1	4	0	1	852	0	0
TCGA-44-5645-01B	852	0	1	4	0	1	852	0	0
TCGA-44-6144-01A	0	0	0	0	0	0	0	0	0
TCGA-44-6145-01A	595	0	1	0	0	1	595	0	0
TCGA-44-6146-01A	728	0	3	0	0	2	631	1	1
TCGA-44-6146-01B	728	0	3	0	0	2	631	1	1
TCGA-44-6147-01A	845	0	1	4	0	1	845	0	0
TCGA-44-6147-01B	845	0	1	4	0	1	845	0	0
TCGA-44-6148-01A	704	0	1	0	0	1	704	0	1
TCGA-44-6774-01A	658	0	1	2	0	3	658	0	0
TCGA-44-6775-01A	705	0	2	0	2	1	684	1	0
TCGA-44-6775-01C	705	0	2	0	2	1	684	1	0
TCGA-44-6776-01A	2616	0	1	0	2	1	2616	0	0
TCGA-44-6777-01A	987	1	2	4	2	1	987	0	0
TCGA-44-6778-01A	1864	0	1	0	2	1	1864	0	1
TCGA-44-6779-01A	500	1	2	1	2	2	232	1	0
TCGA-44-7659-01A	691	0	1	0	2	1	691	0	1
TCGA-44-7660-01A	592	0	2	0	2	1	253	1	1
TCGA-44-7661-01A	557	1	2	0	0	1	335	1	0
TCGA-44-7662-01A	218	0	2	0	2	1	218	0	1
TCGA-44-7667-01A	1097	0	3	0	2	2	1097	0	0
TCGA-44-7669-01A	574	1	1	1	2	2	390	1	1
TCGA-44-7670-01A	882	0	1	1	0	2	882	0	0
TCGA-44-7671-01A	889	0	2	0	0	1	883	1	1
TCGA-44-7672-01A	719	0	1	0	0	1	719	0	0
TCGA-44-8117-01A	385	0	2	0	0	1	385	0	0
TCGA-44-8119-01A	285	0	3	0	0	2	285	0	1
TCGA-44-8120-01A	260	0	2	0	0	1	260	0	1
TCGA-44-A479-01A	486	0	2	0	2	1	437	1	0
TCGA-44-A47A-01A	466	0	2	0	2	1	397	1	0
TCGA-44-A47B-01A	287	0	2	0	0	1	287	0	1
TCGA-44-A47F-01A	0	0	0	0	0	0	0	0	0
TCGA-44-A47G-01A	351	0	1	0	0	1	351	0	0
TCGA-44-A4SS-01A	415	0	1	0	0	1	415	0	1
TCGA-44-A4SU-01A	409	1	1	0	2	1	260	1	0
TCGA-49-4486-01A	2318	1	1	0	0	1	2045	1	1
TCGA-49-4487-01A	855	1	1	0	0	1	697	1	0
TCGA-49-4488-01A	869	1	1	0	2	1	634	1	0
TCGA-49-4490-01A	385	1	3	2	0	3	0	1	0
TCGA-49-4494-01A	1081	1	3	2	0	3	1081	0	1
TCGA-49-4501-01A	1421	1	2	0	0	1	545	1	0
TCGA-49-4505-01A	428	1	2	1	0	2	417	1	0
TCGA-49-4506-01A	999	1	2	1	0	2	692	1	0
TCGA-49-4507-01A	268	1	3	1	0	3	158	1	0
TCGA-49-4510-01A	896	1	2	1	0	2	502	1	0
TCGA-49-4512-01A	905	1	2	2	2	3	0	1	0
TCGA-49-4514-01A	1700	0	1	0	0	1	1700	0	0
TCGA-49-6742-01A	488	1	2	1	0	2	214	1	1
TCGA-49-6743-01A	1621	0	1	2	2	3	1621	0	0
TCGA-49-6744-01A	1683	0	2	1	2	2	1683	0	0
TCGA-49-6745-01A	522	0	2	2	0	3	522	0	1
TCGA-49-6761-01A	354	0	1	2	2	3	354	0	0
TCGA-49-6767-01A	677	0	3	0	2	2	677	0	0
TCGA-49-AAQV-01A	677	1	1	1	2	2	509	1	0
TCGA-49-AAR0-01A	4765	0	1	0	2	1	4765	0	1
TCGA-49-AAR2-01A	2224	0	2	0	2	1	2224	0	1
TCGA-49-AAR3-01A	1893	0	2	1	2	2	1893	1	1
TCGA-49-AAR4-01A	879	1	2	2	2	3	879	0	1
TCGA-49-AAR9-01A	260	1	3	0	2	2	260	0	1
TCGA-49-AARE-01A	1229	1	1	0	2	1	388	1	0
TCGA-49-AARN-01A	1135	1	1	0	2	1	1135	0	0
TCGA-49-AARO-01A	3759	0	1	0	2	1	1144	1	0
TCGA-49-AARQ-01A	6732	0	2	0	2	1	6732	0	0
TCGA-49-AARR-01A	4992	0	1	0	2	1	1099	1	1
TCGA-4B-A93V-01A	300	1	1	0	0	1	251	1	0
TCGA-50-5044-01A	624	1	4	1	0	3	483	1	0
TCGA-50-5045-01A	2174	1	2	1	0	0	1433	1	0
TCGA-50-5049-01A	3094	0	2	0	0	1	1568	1	1
TCGA-50-5051-01A	478	1	2	2	0	3	184	1	0
TCGA-50-5055-01A	1830	1	1	1	0	2	771	1	0
TCGA-50-5066-01A	1442	0	2	0	0	1	477	1	1
TCGA-50-5066-02A	1442	0	2	0	0	1	477	1	1
TCGA-50-5068-01A	1499	1	2	1	2	2	686	1	0
TCGA-50-5072-01A	250	1	2	2	0	3	213	1	1
TCGA-50-5930-01A	282	1	2	2	0	3	177	1	1
TCGA-50-5931-01A	434	1	2	0	0	1	425	1	0
TCGA-50-5932-01A	1235	1	2	1	0	2	1090	1	1
TCGA-50-5933-01A	2393	1	4	2	0	3	2393	0	1
TCGA-50-5935-01A	653	1	1	0	0	1	653	0	0
TCGA-50-5936-01A	257	1	2	2	0	3	150	1	1
TCGA-50-5939-01A	460	1	2	0	0	1	460	0	1
TCGA-50-5941-01A	1474	0	2	2	0	3	1474	0	0
TCGA-50-5942-01A	1847	0	1	0	0	1	1378	1	0
TCGA-50-5944-01A	1750	0	1	0	0	1	1750	0	0
TCGA-50-5946-01A	1617	0	1	0	2	1	221	1	1
TCGA-50-5946-02A	1617	0	1	0	2	1	221	1	1
TCGA-50-6590-01A	1288	1	2	0	0	1	1288	0	0
TCGA-50-6591-01A	119	1	2	0	1	4	0	1	0
TCGA-50-6592-01A	777	1	2	0	0	1	0	1	0
TCGA-50-6593-01A	336	1	1	2	0	3	266	1	0
TCGA-50-6594-01A	370	1	3	2	0	3	285	1	0
TCGA-50-6595-01A	189	1	2	2	0	3	182	1	0
TCGA-50-6597-01A	1268	1	2	0	0	1	1268	0	0
TCGA-50-6673-01A	22	1	1	0	0	1	22	0	0
TCGA-50-7109-01A	308	1	1	0	0	1	15	1	1
TCGA-50-8457-01A	1125	0	1	0	0	1	1125	0	0
TCGA-50-8459-01A	1119	0	3	0	0	2	432	1	1
TCGA-50-8460-01A	829	0	1	0	0	1	829	0	1
TCGA-53-7624-01A	1043	1	2	0	1	4	400	1	0
TCGA-53-7626-01A	929	1	1	1	0	2	865	1	0
TCGA-53-7813-01A	424	0	4	0	0	3	424	0	0
TCGA-53-A4EZ-01A	1071	0	2	1	2	2	1071	0	1
TCGA-55-1592-01A	701	1	2	0	0	1	452	1	1
TCGA-55-1594-01A	1178	0	2	2	0	3	1178	0	1
TCGA-55-1595-01A	0	0	0	0	0	0	0	0	0
TCGA-55-1596-01A	2065	0	2	1	0	2	2065	0	1
TCGA-55-5899-01A	930	0	1	1	0	0	930	0	1
TCGA-55-6543-01A	435	0	1	0	2	1	435	0	0
TCGA-55-6642-01A	2449	0	2	0	2	1	2449	0	1
TCGA-55-6712-01A	171	1	2	1	2	2	0	1	1
TCGA-55-6968-01A	1293	1	1	0	1	4	0	1	1
TCGA-55-6969-01A	0	0	0	0	0	0	0	0	0
TCGA-55-6970-01A	464	1	2	2	2	3	457	1	0
TCGA-55-6971-01A	1400	0	2	0	2	1	1400	0	0
TCGA-55-6972-01A	1632	1	2	0	0	1	1632	0	1
TCGA-55-6975-01A	118	1	2	1	0	2	0	1	1
TCGA-55-6978-01A	176	1	2	0	2	2	42	1	1
TCGA-55-6979-01A	237	1	2	1	0	2	195	1	0
TCGA-55-6980-01A	2109	0	1	0	0	1	2109	0	1
TCGA-55-6981-01A	1379	1	1	2	0	3	1379	0	0
TCGA-55-6982-01A	995	1	2	1	0	2	183	1	0
TCGA-55-6983-01A	2823	0	2	1	0	2	2823	0	1
TCGA-55-6984-01A	760	1	2	1	0	2	724	1	0
TCGA-55-6985-01A	1233	0	2	0	2	1	1233	0	0
TCGA-55-6986-01A	3261	0	2	0	0	1	3261	0	0
TCGA-55-6987-01A	2137	0	1	0	0	1	2137	0	1
TCGA-55-7227-01A	952	1	3	1	2	3	255	1	1
TCGA-55-7281-01A	872	0	1	0	0	1	339	1	0
TCGA-55-7283-01A	609	0	3	2	2	3	0	1	0
TCGA-55-7284-01B	243	1	3	0	2	2	231	1	1
TCGA-55-7570-01A	824	0	1	0	2	1	824	0	1
TCGA-55-7573-01A	487	0	1	0	2	1	487	0	0
TCGA-55-7574-01A	995	1	2	0	0	1	478	1	0
TCGA-55-7576-01A	670	0	2	0	0	1	670	0	1
TCGA-55-7724-01A	705	0	2	0	2	1	705	0	0
TCGA-55-7725-01A	442	0	1	0	2	1	442	0	0
TCGA-55-7726-01A	652	0	1	0	2	1	652	0	0
TCGA-55-7727-01A	119	0	1	2	2	3	119	0	1
TCGA-55-7728-01A	704	0	2	0	2	1	704	0	0
TCGA-55-7815-01A	773	0	2	0	2	1	466	1	1
TCGA-55-7816-01A	468	1	6	4	2	4	0	1	0
TCGA-55-7903-01A	567	0	1	0	2	1	567	0	1
TCGA-55-7907-01A	343	1	2	1	2	2	294	1	1
TCGA-55-7910-01A	1040	0	2	0	0	2	1018	1	0
TCGA-55-7911-01A	537	0	1	0	2	1	515	1	0
TCGA-55-7913-01B	561	1	1	0	2	1	480	1	0
TCGA-55-7914-01A	187	1	1	1	2	2	0	1	0
TCGA-55-7994-01A	603	0	3	0	2	2	603	0	1
TCGA-55-7995-01A	889	0	1	0	0	1	468	1	0
TCGA-55-8085-01A	904	0	1	0	0	1	904	0	1
TCGA-55-8087-01A	462	0	2	0	2	1	462	0	0
TCGA-55-8089-01A	702	1	1	0	0	1	702	0	1
TCGA-55-8090-01A	598	1	1	0	0	1	548	1	1
TCGA-55-8091-01A	600	0	2	0	2	1	600	0	1
TCGA-55-8092-01A	154	1	3	0	2	2	127	1	1
TCGA-55-8094-01A	541	0	2	0	1	4	0	1	1
TCGA-55-8096-01A	719	1	2	0	2	1	566	1	0
TCGA-55-8097-01A	476	0	1	0	2	1	476	0	0
TCGA-55-8203-01A	547	0	1	0	0	1	547	0	0
TCGA-55-8204-01A	515	0	2	0	2	1	515	0	0
TCGA-55-8205-01A	599	0	2	0	0	2	495	1	0
TCGA-55-8206-01A	888	0	1	0	0	1	888	0	1
TCGA-55-8207-01A	977	0	2	0	2	1	977	0	1
TCGA-55-8208-01A	674	0	1	0	0	1	511	1	0
TCGA-55-8299-01A	469	1	1	0	2	1	274	1	0
TCGA-55-8301-01A	534	0	2	0	2	1	238	1	1
TCGA-55-8302-01A	478	0	2	0	2	1	478	0	1
TCGA-55-8505-01A	440	0	1	2	2	3	440	0	1
TCGA-55-8506-01A	11	0	3	0	2	2	11	0	0
TCGA-55-8507-01A	418	0	1	0	2	1	418	0	1
TCGA-55-8508-01A	617	0	2	1	2	2	617	0	0
TCGA-55-8510-01A	539	0	2	0	2	1	539	0	0
TCGA-55-8511-01A	552	0	2	0	2	1	460	1	0
TCGA-55-8512-01A	607	1	1	1	1	4	0	1	1
TCGA-55-8513-01A	791	0	3	0	2	2	317	1	0
TCGA-55-8514-01A	520	0	2	0	2	1	520	0	0
TCGA-55-8614-01A	536	0	2	0	2	1	536	0	1
TCGA-55-8615-01A	446	0	3	2	2	3	224	1	1
TCGA-55-8616-01A	48	0	2	0	0	1	48	0	0
TCGA-55-8619-01A	416	0	3	0	2	2	416	0	0
TCGA-55-8620-01A	375	1	1	1	1	4	0	1	1
TCGA-55-8621-01A	515	0	1	0	2	1	515	0	0
TCGA-55-A48X-01A	689	0	1	1	0	2	615	1	0
TCGA-55-A48Y-01A	630	0	2	0	0	2	630	0	1
TCGA-55-A48Z-01A	651	0	1	3	2	3	536	1	0
TCGA-55-A490-01A	99	1	2	0	2	2	99	0	1
TCGA-55-A491-01A	626	0	1	0	2	1	626	0	0
TCGA-55-A492-01A	596	0	1	0	2	1	596	0	0
TCGA-55-A493-01A	28	0	2	0	0	1	28	0	0
TCGA-55-A494-01A	481	0	2	0	2	1	481	0	0
TCGA-55-A4DF-01A	440	1	1	0	2	1	440	1	1
TCGA-55-A4DG-01A	608	0	1	0	2	1	608	0	1
TCGA-55-A57B-01A	546	0	1	0	0	1	546	0	0
TCGA-62-8394-01A	139	1	4	2	0	3	139	0	0
TCGA-62-8395-01A	1216	0	3	0	0	2	395	1	0
TCGA-62-8397-01A	1289	0	3	0	0	2	1289	0	0
TCGA-62-8398-01A	444	1	2	2	0	3	444	0	1
TCGA-62-8399-01A	2696	0	2	2	0	3	2696	0	1
TCGA-62-8402-01A	1498	1	2	2	0	3	772	1	0
TCGA-62-A46O-01A	1454	1	2	0	0	1	943	1	0
TCGA-62-A46P-01A	594	1	2	0	0	1	267	1	1
TCGA-62-A46R-01A	1725	1	2	0	0	1	1725	0	0
TCGA-62-A46S-01A	1653	1	2	0	0	1	527	1	1
TCGA-62-A46U-01A	0	0	0	0	0	0	0	0	0
TCGA-62-A46V-01A	2199	0	2	0	0	1	2199	0	0
TCGA-62-A46Y-01A	414	1	2	2	0	3	314	1	0
TCGA-62-A470-01A	1194	1	2	0	0	1	539	1	1
TCGA-62-A471-01A	1246	0	2	1	0	2	1246	0	1
TCGA-62-A472-01A	910	0	3	0	0	2	290	1	1
TCGA-64-1676-01A	1728	0	1	0	0	1	1728	0	1
TCGA-64-1677-01A	628	1	2	2	0	3	360	1	0
TCGA-64-1678-01A	1189	0	2	0	0	0	1189	0	0
TCGA-64-1679-01A	2488	0	1	2	0	3	2488	0	0
TCGA-64-1680-01A	1126	0	2	2	1	4	1126	0	1
TCGA-64-1681-01A	1167	1	1	0	0	1	439	1	0
TCGA-64-5774-01A	2676	0	2	0	0	1	246	1	1
TCGA-64-5775-01A	62	1	4	0	0	3	0	1	1
TCGA-64-5778-01A	1305	0	2	0	0	1	962	1	1
TCGA-64-5779-01A	864	0	2	2	0	3	795	1	1
TCGA-64-5781-01A	1559	0	2	0	0	1	96	1	0
TCGA-64-5815-01A	866	0	2	1	0	2	866	0	1
TCGA-67-3770-01A	610	0	1	0	0	1	610	0	0
TCGA-67-3771-01A	610	0	1	0	0	1	610	0	0
TCGA-67-3772-01A	573	0	2	0	0	1	573	0	0
TCGA-67-3773-01A	427	0	2	0	0	1	427	0	0
TCGA-67-3774-01A	385	0	2	0	0	1	385	0	0
TCGA-67-4679-01B	448	0	3	0	0	0	448	0	1
TCGA-67-6215-01A	174	0	2	0	0	1	174	0	0
TCGA-67-6216-01A	141	0	1	0	0	1	141	0	0
TCGA-67-6217-01A	422	0	2	1	0	2	296	1	0
TCGA-69-7760-01A	202	0	3	0	0	2	202	0	1
TCGA-69-7761-01A	186	0	2	0	2	1	186	0	1
TCGA-69-7763-01A	690	0	1	0	0	1	690	0	1
TCGA-69-7764-01A	414	0	1	0	0	1	414	0	1
TCGA-69-7765-01A	165	0	4	0	2	0	165	0	1
TCGA-69-7973-01A	230	0	2	0	0	1	230	0	0
TCGA-69-7974-01A	184	0	2	2	2	3	0	1	0
TCGA-69-7978-01A	134	0	2	1	2	2	134	0	1
TCGA-69-7979-01A	408	0	2	0	2	1	408	0	0
TCGA-69-7980-01A	411	0	1	0	0	1	411	0	0
TCGA-69-8253-01A	426	0	1	1	2	2	426	0	0
TCGA-69-8254-01A	409	0	2	0	0	0	409	0	1
TCGA-69-8255-01A	129	0	1	0	0	1	129	0	1
TCGA-69-8453-01A	813	0	3	0	2	2	344	1	1
TCGA-69-A59K-01A	591	0	3	0	0	2	591	0	0
TCGA-71-6725-01A	256	0	2	0	0	1	164	1	0
TCGA-71-8520-01A	210	1	2	0	0	1	179	1	0
TCGA-73-4658-01A	1600	1	2	0	0	1	1600	0	0
TCGA-73-4659-01A	711	1	2	2	0	3	35	1	1
TCGA-73-4662-01A	2515	0	1	0	0	1	21	1	0
TCGA-73-4666-01A	800	0	1	0	1	4	0	1	0
TCGA-73-4668-01A	467	0	2	1	0	2	236	1	0
TCGA-73-4670-01A	131	0	2	0	1	4	131	0	0
TCGA-73-4675-01A	922	1	3	1	0	3	361	1	1
TCGA-73-4676-01A	281	1	2	1	0	2	0	1	1
TCGA-73-4677-01A	38	1	2	0	0	0	38	0	1
TCGA-73-7498-01A	1189	0	1	0	0	1	1189	0	0
TCGA-73-7499-01A	1531	1	2	0	0	1	1447	1	0
TCGA-73-A9RS-01A	340	1	3	0	0	2	107	1	1
TCGA-75-5122-01A	0	0	2	0	0	1	0	1	1
TCGA-75-5125-01A	2027	1	2	1	0	2	1752	1	1
TCGA-75-5126-01A	0	0	3	2	0	3	0	1	0
TCGA-75-5146-01A	2368	0	2	0	0	1	1773	1	1
TCGA-75-5147-01A	1333	0	2	0	0	1	1333	0	0
TCGA-75-6203-01A	0	0	2	2	0	3	0	0	0
TCGA-75-6205-01A	0	0	2	0	0	1	0	1	0
TCGA-75-6206-01A	2590	0	2	0	0	1	2590	0	1
TCGA-75-6207-01A	0	0	2	2	0	3	0	0	1
TCGA-75-6211-01A	0	0	2	0	0	1	0	1	0
TCGA-75-6212-01A	1516	1	2	1	0	2	1340	1	0
TCGA-75-6214-01A	1115	1	2	2	0	3	419	1	0
TCGA-75-7025-01A	3305	0	2	0	0	1	1481	1	1
TCGA-75-7027-01A	3059	0	2	0	0	1	2949	1	1
TCGA-75-7030-01A	0	0	3	0	0	2	0	0	1
TCGA-75-7031-01A	0	0	2	0	0	1	0	0	0
TCGA-78-7143-01A	4961	1	2	0	0	1	1500	1	0
TCGA-78-7145-01A	826	1	4	1	1	4	422	1	0
TCGA-78-7146-01A	173	1	2	2	0	3	173	0	0
TCGA-78-7147-01A	586	1	2	1	0	2	578	1	0
TCGA-78-7148-01A	626	1	2	1	0	2	182	1	1
TCGA-78-7149-01A	3940	0	4	0	0	3	3940	0	1
TCGA-78-7150-01A	666	1	2	1	0	2	139	1	1
TCGA-78-7152-01A	1215	1	2	0	0	1	1202	1	1
TCGA-78-7153-01A	3635	0	2	0	0	1	3635	0	0
TCGA-78-7154-01A	593	1	3	2	0	3	593	0	1
TCGA-78-7155-01A	1171	1	2	0	0	1	209	1	1
TCGA-78-7156-01A	976	1	4	1	1	4	976	0	1
TCGA-78-7158-01A	179	1	4	2	0	3	132	1	0
TCGA-78-7159-01A	1974	0	1	4	0	1	1974	0	0
TCGA-78-7160-01A	697	1	4	2	1	4	697	0	1
TCGA-78-7161-01A	291	1	3	0	0	2	162	1	0
TCGA-78-7162-01A	3169	1	1	0	0	1	2218	1	1
TCGA-78-7163-01A	7248	0	2	0	0	1	7248	0	1
TCGA-78-7166-01A	258	1	2	1	0	2	258	0	1
TCGA-78-7167-01A	2681	1	2	0	1	4	726	1	1
TCGA-78-7220-01A	807	1	2	2	0	3	531	1	0
TCGA-78-7535-01A	949	1	2	0	0	1	809	1	1
TCGA-78-7536-01A	244	1	2	2	0	3	231	1	1
TCGA-78-7537-01A	1622	1	2	0	0	1	1622	0	1
TCGA-78-7539-01A	791	0	2	0	0	2	688	1	0
TCGA-78-7540-01A	1197	1	2	0	0	1	1197	0	0
TCGA-78-7542-01A	321	1	2	0	0	1	321	0	1
TCGA-78-7633-01A	1528	1	2	0	0	1	1450	1	1
TCGA-78-8640-01A	7062	0	1	1	0	2	7062	0	1
TCGA-78-8648-01A	1209	1	3	0	0	2	720	1	0
TCGA-78-8655-01A	2360	0	1	0	0	1	2360	0	0
TCGA-78-8660-01A	321	1	2	1	0	2	242	1	1
TCGA-78-8662-01A	3361	1	2	0	0	1	3044	1	0
TCGA-80-5607-01A	0	0	2	1	0	2	0	1	0
TCGA-80-5608-01A	2832	0	1	0	0	1	2832	0	0
TCGA-80-5611-01A	2595	0	2	0	0	1	2595	0	1
TCGA-83-5908-01A	824	0	1	0	0	1	824	0	0
TCGA-86-6562-01A	376	1	2	1	0	2	274	1	1
TCGA-86-6851-01A	179	0	1	1	0	2	179	0	0
TCGA-86-7701-01A	947	0	2	0	1	4	424	1	1
TCGA-86-7711-01A	1046	1	2	1	0	2	0	1	1
TCGA-86-7713-01A	1157	0	2	0	0	2	1157	0	1
TCGA-86-7714-01A	625	1	1	2	0	3	0	1	0
TCGA-86-7953-01A	997	0	1	0	0	1	997	0	0
TCGA-86-7954-01A	605	0	2	0	0	1	605	0	0
TCGA-86-7955-01A	1072	0	2	0	0	1	820	1	1
TCGA-86-8054-01A	1148	0	2	1	0	2	1148	0	1
TCGA-86-8055-01A	124	1	2	1	0	2	124	0	1
TCGA-86-8056-01A	139	0	4	0	0	3	139	0	0
TCGA-86-8073-01A	740	0	2	0	0	1	740	0	1
TCGA-86-8074-01A	24	0	1	1	0	2	24	0	0
TCGA-86-8075-01A	694	1	2	0	0	1	199	1	0
TCGA-86-8076-01A	993	0	1	0	0	1	993	0	1
TCGA-86-8278-01A	944	0	2	1	0	2	29	1	0
TCGA-86-8279-01A	949	0	2	1	0	2	949	0	1
TCGA-86-8280-01A	701	0	2	0	0	2	701	0	0
TCGA-86-8281-01A	0	0	1	4	0	1	0	0	1
TCGA-86-8358-01A	653	0	2	0	0	1	653	0	1
TCGA-86-8359-01A	444	1	3	2	0	3	444	0	1
TCGA-86-8585-01A	353	0	2	0	0	1	353	0	1
TCGA-86-8668-01A	423	0	1	0	0	1	423	0	0
TCGA-86-8669-01A	938	0	1	0	0	1	849	1	1
TCGA-86-8671-01A	839	0	2	1	0	2	839	0	0
TCGA-86-8672-01A	19	1	3	0	0	2	19	0	1
TCGA-86-8673-01A	862	0	2	0	0	1	636	1	1
TCGA-86-8674-01A	806	0	2	1	0	2	334	1	1
TCGA-86-A456-01A	896	0	1	0	0	1	896	0	0
TCGA-86-A4D0-01A	116	1	2	0	0	2	116	0	1
TCGA-86-A4JF-01A	737	1	3	0	0	2	436	1	1
TCGA-86-A4P7-01A	415	0	2	0	0	1	415	0	0
TCGA-86-A4P8-01A	805	0	1	2	2	3	805	0	0
TCGA-91-6828-01A	323	0	1	0	0	1	323	0	1
TCGA-91-6829-01A	1258	1	2	0	2	1	1258	0	1
TCGA-91-6830-01A	60	0	1	1	2	2	18	1	0
TCGA-91-6831-01A	310	0	2	0	2	1	310	0	1
TCGA-91-6835-01A	79	0	1	0	0	1	79	0	0
TCGA-91-6836-01A	417	0	2	0	2	1	417	0	0
TCGA-91-6840-01A	372	0	1	0	0	1	372	0	0
TCGA-91-6847-01A	842	0	2	0	2	1	772	1	0
TCGA-91-6848-01A	224	0	2	2	2	3	224	0	1
TCGA-91-6849-01A	35	0	2	2	2	3	35	0	0
TCGA-91-7771-01A	492	0	3	0	2	2	492	0	1
TCGA-91-8496-01A	505	0	2	4	2	1	505	0	0
TCGA-91-8497-01A	434	1	1	0	2	1	434	0	0
TCGA-91-8499-01A	36	0	1	0	2	1	36	0	0
TCGA-91-A4BC-01A	44	0	2	0	2	2	44	0	1
TCGA-91-A4BD-01A	603	0	1	1	2	2	603	0	1
TCGA-93-7347-01A	683	0	1	0	2	1	683	0	0
TCGA-93-7348-01A	531	0	1	0	2	1	531	0	0
TCGA-93-8067-01A	186	0	2	0	2	1	186	0	1
TCGA-93-A4JN-01A	718	0	2	0	1	4	0	1	1
TCGA-93-A4JO-01A	33	1	1	0	2	1	33	0	1
TCGA-93-A4JP-01A	578	0	6	4	1	4	497	1	1
TCGA-93-A4JQ-01A	526	0	1	0	2	1	526	0	1
TCGA-95-7039-01A	1272	0	3	0	2	2	1258	1	0
TCGA-95-7043-01A	503	1	1	0	2	1	0	1	0
TCGA-95-7562-01A	87	1	2	1	0	2	87	0	1
TCGA-95-7567-01A	568	0	2	1	0	2	568	0	1
TCGA-95-7944-01A	377	0	1	0	0	1	377	0	1
TCGA-95-7947-01A	477	0	1	0	0	1	477	0	1
TCGA-95-7948-01A	476	0	2	0	0	1	476	0	0
TCGA-95-8039-01A	830	0	1	0	2	1	228	1	1
TCGA-95-8494-01A	84	0	2	1	0	2	84	0	1
TCGA-95-A4VK-01A	651	0	2	2	0	3	496	1	0
TCGA-95-A4VN-01A	553	0	2	1	0	2	553	0	0
TCGA-95-A4VP-01A	605	0	2	2	0	3	216	1	0
TCGA-97-7546-01A	1285	0	1	0	2	1	1255	1	0
TCGA-97-7547-01A	1965	0	2	0	2	1	775	1	0
TCGA-97-7552-01A	1932	0	2	0	2	1	798	1	1
TCGA-97-7553-01A	1870	0	1	0	2	1	1870	0	0
TCGA-97-7554-01A	775	0	2	2	0	3	775	0	0
TCGA-97-7937-01A	564	0	2	0	2	1	564	0	1
TCGA-97-7938-01A	18	1	1	0	2	1	18	0	0
TCGA-97-7941-01A	484	0	1	0	2	1	484	0	0
TCGA-97-8171-01A	568	0	2	2	1	4	441	1	1
TCGA-97-8172-01A	545	0	2	0	0	1	545	0	0
TCGA-97-8174-01A	164	1	2	0	0	2	164	0	1
TCGA-97-8175-01A	551	0	2	0	0	1	294	1	0
TCGA-97-8176-01A	468	1	3	1	0	3	39	1	1
TCGA-97-8177-01A	499	0	2	0	0	1	499	0	0
TCGA-97-8179-01A	435	0	1	0	0	1	435	0	1
TCGA-97-8547-01A	657	0	2	2	2	3	657	0	0
TCGA-97-8552-01A	626	0	1	0	2	1	626	0	0
TCGA-97-A4LX-01A	614	0	2	0	0	1	614	0	1
TCGA-97-A4M0-01A	652	0	2	0	0	1	652	0	0
TCGA-97-A4M1-01A	601	0	1	0	0	1	601	0	0
TCGA-97-A4M2-01A	624	0	1	0	0	1	624	0	1
TCGA-97-A4M3-01A	540	0	1	0	0	1	54	1	0
TCGA-97-A4M5-01A	634	0	1	0	0	1	634	0	1
TCGA-97-A4M6-01A	568	0	1	0	0	1	568	0	0
TCGA-97-A4M7-01A	629	0	1	0	0	1	629	0	1
TCGA-99-7458-01A	747	0	4	0	0	3	0	1	0
TCGA-99-8025-01A	1060	0	3	2	0	3	1060	0	0
TCGA-99-8028-01A	1118	0	1	0	0	1	1118	0	0
TCGA-99-8032-01A	44	0	1	0	0	1	44	0	1
TCGA-99-8033-01A	656	1	6	4	1	4	0	1	0
TCGA-99-AA5R-01A	658	0	1	0	0	1	658	0	0
TCGA-J2-8192-01A	739	0	2	1	2	2	482	1	0
TCGA-J2-8194-01A	724	0	3	0	2	2	470	1	0
TCGA-J2-A4AD-01A	550	1	1	0	2	1	524	1	0
TCGA-J2-A4AE-01A	1079	0	1	0	2	1	1079	0	0
TCGA-J2-A4AG-01A	988	0	1	0	2	1	988	0	0
TCGA-L4-A4E5-01A	578	0	1	0	0	1	578	0	0
TCGA-L4-A4E6-01A	435	0	1	0	0	1	435	0	1
TCGA-L9-A443-01A	193	1	1	0	2	1	193	0	0
TCGA-L9-A444-01A	307	0	1	0	2	1	307	0	0
TCGA-L9-A50W-01A	442	1	1	1	2	2	389	1	1
TCGA-L9-A5IP-01A	58	1	3	2	1	4	49	1	0
TCGA-L9-A743-01A	664	0	2	1	0	2	664	0	1
TCGA-L9-A7SV-01A	565	0	2	1	0	2	565	0	1
TCGA-L9-A8F4-01A	476	0	2	0	2	1	476	0	0
TCGA-MN-A4N1-01A	827	0	2	1	0	2	827	0	1
TCGA-MN-A4N4-01A	1175	0	1	0	0	1	1175	0	1
TCGA-MN-A4N5-01A	84	0	1	0	0	1	84	0	1
TCGA-MP-A4SV-01A	2620	1	2	0	0	1	2620	0	1
TCGA-MP-A4SW-01A	1778	1	2	1	0	2	1778	0	1
TCGA-MP-A4SY-01A	1501	1	2	1	0	2	489	1	1
TCGA-MP-A4T2-01A	0	0	0	0	0	0	0	0	0
TCGA-MP-A4T4-01A	2617	1	2	1	0	2	2617	0	0
TCGA-MP-A4T6-01A	1790	1	1	2	2	3	1790	0	0
TCGA-MP-A4T7-01A	167	1	2	0	1	4	167	0	0
TCGA-MP-A4T8-01A	161	1	2	2	0	3	161	0	1
TCGA-MP-A4T9-01A	1265	1	2	2	2	3	341	1	0
TCGA-MP-A4TA-01A	950	1	1	0	0	1	725	1	0
TCGA-MP-A4TC-01A	74	1	1	2	0	3	74	0	1
TCGA-MP-A4TD-01A	307	1	2	2	0	3	226	1	1
TCGA-MP-A4TE-01A	896	1	2	0	2	2	226	1	1
TCGA-MP-A4TF-01A	336	1	2	0	0	2	195	1	0
TCGA-MP-A4TH-01A	741	0	1	0	0	1	741	0	0
TCGA-MP-A4TI-01A	429	1	2	1	0	2	84	1	1
TCGA-MP-A4TJ-01A	339	1	1	0	0	1	339	0	0
TCGA-MP-A4TK-01A	582	1	2	1	2	2	397	1	0
TCGA-MP-A5C7-01A	2248	0	2	0	0	1	2248	0	0
TCGA-NJ-A4YF-01A	2161	0	1	0	0	1	2161	0	0
TCGA-NJ-A4YG-01A	2261	0	2	0	0	1	2261	0	1
TCGA-NJ-A4YI-01A	4	1	2	2	0	3	4	0	0
TCGA-NJ-A4YP-01A	50	0	2	0	0	1	50	0	1
TCGA-NJ-A4YQ-01A	1432	0	1	0	0	1	1432	0	0
TCGA-NJ-A55A-01A	15	0	2	0	0	1	15	0	0
TCGA-NJ-A55O-01A	13	0	1	1	0	2	13	0	0
TCGA-NJ-A55R-01A	603	0	1	0	2	1	603	0	1
TCGA-NJ-A7XG-01A	617	0	4	1	0	3	0	1	1
TCGA-O1-A52J-01A	1798	1	1	0	2	1	898	1	0
TCGA-S2-AA1A-01A	513	0	1	0	0	1	513	0	0
