# Supplementary material for: Implications of GCLC in prognosis and immunity of lung adenocarcinoma and multi-omics regulation mechanisms
Source: BMC Pulm Med. 2024 May 15;24:239. doi: 10.1186/s12890-024-03052-3 (PMC11095029; doi:10.1186/s12890-024-03052-3)
Supplement: Supplementary file 2 — Supplementary Material 2. [file 12890_2024_3052_MOESM2_ESM.zip › Supplementary table 2.xlsx]

## Sheet: Sheet1
Supplementary table 2. Aberrantly expressed genes in LUAD relative to controls.
Gene	logFC	AveExpr	t	P.Value	adj.P.Val	B
TOMM20P4	0.499839	-3.8635	2.28108	0.0229027	0.049998	-4.88037
LINC02697	0.437221	-5.82011	2.28108	0.0229028	0.049998	-4.88037
AL034397.2	-0.406372	-5.64089	-2.28107	0.0229031	0.049998	-4.88038
ARL4A	-0.24252	4.49882	-2.28117	0.0228974	0.0499916	-4.88017
MIR643	0.357307	-5.45493	2.28125	0.0228925	0.0499829	-4.87998
RN7SL350P	0.183119	-6.3093	2.28142	0.0228824	0.0499629	-4.8796
AC036103.1	-0.418011	-2.73589	-2.28145	0.0228804	0.0499607	-4.87952
ZNF287	-0.253558	1.78134	-2.2815	0.0228777	0.0499568	-4.87942
ZNF585A	0.207103	2.79626	2.28158	0.0228732	0.0499489	-4.87925
HNRNPKP3	-0.29125	-5.83762	-2.28183	0.0228584	0.0499186	-4.87869
AC010503.3	-0.0840014	-6.42447	-2.28192	0.0228527	0.0499082	-4.87847
KCNV2	0.430643	-4.48015	2.28195	0.0228507	0.049906	-4.8784
LINC00052	0.24261	-6.25581	2.28197	0.0228501	0.049906	-4.87837
CSTF2T	-0.130083	5.13659	-2.28198	0.0228494	0.049906	-4.87834
NENFP2	0.138268	-6.33414	2.28205	0.0228448	0.049899	-4.87817
AC104651.1	0.422186	-5.55948	2.28229	0.022831	0.0498709	-4.87764
AC046134.2	0.265718	0.344936	2.28249	0.0228187	0.0498461	-4.87718
AC091805.1	0.343753	-5.84534	2.28253	0.0228164	0.0498431	-4.87709
PPIAP67	-0.383183	-4.94537	-2.28256	0.0228145	0.0498411	-4.87702
CD200R1L-AS1	-0.53206	-5.0064	-2.28259	0.0228131	0.04984	-4.87697
RSL24D1P3	0.216421	-6.16809	2.28263	0.0228103	0.0498359	-4.87686
OFD1P2Y	0.187722	-6.30516	2.28264	0.02281	0.0498359	-4.87685
BX546450.1	0.201388	-6.23468	2.28272	0.0228055	0.0498295	-4.87668
NPIPB11	0.396628	-0.800259	2.28276	0.0228028	0.0498256	-4.87657
ADH1C	-0.877145	1.4179	-2.28299	0.0227895	0.0497995	-4.87607
LINC01221	0.23875	-6.25928	2.28298	0.02279	0.0497995	-4.87608
MIR576	0.277829	-6.13895	2.28309	0.0227832	0.0497887	-4.87583
AC092957.1	0.281685	-6.21738	2.28324	0.0227744	0.0497716	-4.87549
CYP4F11	1.0748	0.664495	2.28343	0.0227632	0.0497507	-4.87506
ARHGEF38	0.373806	3.93876	2.28345	0.0227621	0.0497507	-4.87502
NRP1	-0.264866	7.38173	-2.28343	0.0227629	0.0497507	-4.87505
ZNF461	0.215255	2.42513	2.28342	0.0227639	0.0497507	-4.87509
SLC17A6	-0.237485	-6.28543	-2.28362	0.022752	0.0497328	-4.87464
AC004381.2	0.162544	-6.28548	2.28372	0.0227461	0.0497219	-4.87441
OR4D9	-0.0399055	-6.46288	-2.28397	0.0227309	0.0496907	-4.87383
AL356276.1	0.367146	-5.63885	2.28406	0.0227261	0.0496823	-4.87365
AP006289.1	0.420014	-4.24364	2.28423	0.0227156	0.0496613	-4.87325
AC006059.1	-0.381831	-2.2142	-2.28433	0.0227099	0.0496509	-4.87303
AC087392.3	0.363694	-2.41014	2.28441	0.0227052	0.0496425	-4.87285
C4orf45	-0.475798	-4.67752	-2.28459	0.0226944	0.0496211	-4.87244
AP000432.2	0.188509	-6.26117	2.28477	0.022684	0.0496002	-4.87204
AL035696.3	0.324751	-5.79906	2.28482	0.0226811	0.049596	-4.87193
AC128687.2	0.450712	-4.33833	2.28495	0.022673	0.049582	-4.87162
AC006445.2	0.404317	-4.75093	2.28494	0.0226738	0.049582	-4.87165
FIS1	-0.225279	6.28955	-2.28507	0.0226663	0.0495696	-4.87136
AC084757.2	0.394703	-5.12006	2.2851	0.0226647	0.0495681	-4.8713
PGAP2	0.16185	4.6672	2.28548	0.0226422	0.0495209	-4.87043
AC011825.4	-0.393588	-4.1101	-2.28555	0.0226377	0.0495132	-4.87026
SDR42E2	-0.428076	-3.00104	-2.28569	0.0226298	0.049498	-4.86996
AC020978.9	-0.344373	-0.0692156	-2.28571	0.0226284	0.0494968	-4.86991
AC136188.1	0.185058	-6.30756	2.28631	0.0225929	0.0494211	-4.86854
AL049869.4	0.133745	-6.3504	2.28634	0.0225912	0.0494195	-4.86848
LINC02826	0.381767	-6.07146	2.28647	0.0225838	0.0494052	-4.86819
RPL36AP13	0.434844	-4.97783	2.28659	0.0225767	0.0493918	-4.86792
HBQ1	-0.644522	-4.37168	-2.28669	0.022571	0.0493813	-4.8677
SNORD41	0.162949	-6.27636	2.28677	0.022566	0.0493724	-4.86751
AP003497.2	0.336873	-5.98494	2.28698	0.0225536	0.0493472	-4.86703
AC010493.1	0.155922	-6.33046	2.28701	0.0225519	0.0493454	-4.86696
HSPA12A	-0.315762	1.93752	-2.28704	0.0225503	0.049344	-4.8669
NIPA1	0.18833	4.87981	2.28731	0.0225341	0.0493106	-4.86628
AL606748.2	-0.272892	-6.0851	-2.28763	0.0225153	0.0492714	-4.86555
MAP2K1P1	-0.417682	-5.01667	-2.28767	0.0225133	0.0492692	-4.86548
SP6	-0.477638	1.76094	-2.28783	0.022504	0.0492534	-4.86512
RPF2P1	0.360255	-5.43733	2.28782	0.0225046	0.0492534	-4.86514
RNU4-38P	0.301045	-5.90938	2.28781	0.0225052	0.0492534	-4.86516
AC100839.2	0.267914	-6.13966	2.28821	0.0224815	0.0492074	-4.86425
TRAJ21	0.273647	-6.1306	2.28824	0.0224796	0.0492055	-4.86418
MKRN3	0.862885	-2.75533	2.28827	0.0224778	0.0492035	-4.86411
TRIP10	-0.198361	5.81983	-2.28831	0.0224754	0.0492002	-4.86401
AC092651.1	0.132521	-6.3548	2.28833	0.0224747	0.0492002	-4.86399
AC046158.3	-0.586895	-4.07209	-2.28857	0.0224601	0.0491708	-4.86342
KRT8P50	0.308757	-5.75507	2.2888	0.0224467	0.0491434	-4.8629
PPP1R12A-AS1	-0.276212	-0.221445	-2.28884	0.0224444	0.0491404	-4.86282
AC096915.1	0.37207	-5.44654	2.28892	0.0224399	0.0491343	-4.86264
RN7SKP118	0.274156	-6.1198	2.28891	0.0224407	0.0491343	-4.86267
AL645608.4	0.216874	-6.2079	2.2891	0.0224293	0.0491133	-4.86223
TECTB	0.422305	-5.6262	2.28919	0.022424	0.0491037	-4.86202
CNR2	0.541857	-0.892084	2.28956	0.0224028	0.0490591	-4.8612
PYCARD-AS1	-0.443316	-3.95205	-2.28957	0.0224021	0.0490591	-4.86118
OR52P1P	-0.328988	-5.73477	-2.2896	0.0224001	0.0490573	-4.8611
TP53I3	0.266426	5.14811	2.28961	0.0223994	0.0490573	-4.86107
PTPN22	-0.358774	3.2532	-2.28977	0.0223903	0.0490398	-4.86072
ZNF573	0.274963	1.13561	2.28982	0.0223871	0.0490349	-4.86059
AC087752.3	0.294672	-1.0309	2.29001	0.0223759	0.0490124	-4.86016
AL356585.2	0.443375	-5.37638	2.29008	0.0223724	0.0490066	-4.86002
SCYL2	0.15153	6.08185	2.29049	0.0223482	0.0489556	-4.85908
ERICH6B	0.332894	-2.05864	2.29065	0.0223389	0.0489372	-4.85872
C1GALT1P3	0.209984	-6.20875	2.29073	0.0223342	0.048929	-4.85854
AL662789.1	0.222032	-6.20462	2.29114	0.0223103	0.0488786	-4.85761
PKD1P6	-0.294986	1.64401	-2.29125	0.0223039	0.0488665	-4.85736
FAM71D	0.438737	-2.6193	2.29133	0.0222994	0.0488588	-4.85718
AL513302.1	0.367882	-5.34775	2.29178	0.0222729	0.0488044	-4.85615
MRPL34	-0.241591	4.66477	-2.29177	0.0222737	0.0488044	-4.85618
AC005786.2	0.215483	-6.18937	2.29201	0.0222595	0.0487772	-4.85563
ARHGAP45	-0.263074	6.01529	-2.29205	0.0222573	0.0487744	-4.85554
PROSER1	0.192469	5.60008	2.2921	0.0222548	0.048771	-4.85544
F8A3	0.361271	-5.31511	2.29219	0.0222493	0.0487609	-4.85523
RPSAP16	0.444622	-4.86033	2.29231	0.0222422	0.0487472	-4.85495
PLAAT2	-0.643111	-0.618809	-2.29234	0.0222405	0.0487456	-4.85489
SUB1P2	0.17178	-6.28857	2.29242	0.0222362	0.0487382	-4.85472
AL356475.1	0.208158	-6.23345	2.2927	0.0222199	0.0487061	-4.85408
CNDP2	-0.176953	7.71672	-2.29268	0.0222207	0.0487061	-4.85411
AD000671.3	0.347773	-3.56302	2.29278	0.0222153	0.0486983	-4.8539
SRP72P1	0.310882	-5.8026	2.29286	0.0222106	0.0486898	-4.85371
PPIAP68	0.256343	-6.05008	2.29294	0.0222059	0.0486816	-4.85353
PRND	-0.720815	-1.2393	-2.29306	0.0221986	0.0486675	-4.85324
LAMP5-AS1	0.327182	-5.75345	2.29323	0.0221889	0.0486483	-4.85287
OR7E91P	0.608822	-4.13249	2.29326	0.0221874	0.048647	-4.85281
AC129507.1	-0.373563	-1.93476	-2.2935	0.0221733	0.0486182	-4.85226
KYNUP2	-0.0589854	-6.44764	-2.29358	0.0221686	0.0486097	-4.85207
LINC01762	-0.402588	-3.8802	-2.29378	0.0221573	0.048587	-4.85163
WRN	0.189701	3.76528	2.29433	0.0221254	0.0485191	-4.85038
FURIN	0.377969	7.94927	2.29461	0.022109	0.0484849	-4.84973
AC087430.1	-0.164949	-6.32486	-2.29467	0.0221059	0.0484801	-4.84961
GRAMD4P2	0.237222	-6.26066	2.29483	0.0220964	0.0484613	-4.84923
RANBP20P	0.598276	-4.37331	2.29511	0.0220802	0.0484277	-4.8486
ZNF90P1	0.494926	-5.23483	2.29527	0.0220712	0.04841	-4.84824
AL161613.1	-0.0386725	-6.46614	-2.2953	0.0220694	0.0484081	-4.84817
AC007683.1	0.396759	-2.16268	2.29537	0.0220654	0.0484012	-4.84802
AP001646.1	-0.365221	-5.50227	-2.29567	0.022048	0.048365	-4.84733
EIF3D	0.150379	7.49399	2.29568	0.0220477	0.048365	-4.84732
AC097515.1	-0.498978	-5.08637	-2.29591	0.0220344	0.0483392	-4.84679
SPDYC	0.744769	-4.28288	2.29597	0.0220307	0.048333	-4.84665
SNORA53	0.656146	-3.26849	2.29601	0.0220284	0.0483298	-4.84655
LINC01004	-0.312842	0.798743	-2.29615	0.0220205	0.0483147	-4.84625
AL356273.1	0.356747	-5.80096	2.29628	0.0220129	0.0482999	-4.84594
FAM8A2P	0.315095	-6.1618	2.29629	0.0220121	0.0482999	-4.84591
AC110285.3	0.609237	-3.03174	2.29633	0.0220102	0.048298	-4.84584
SNORD30	0.152544	-6.31965	2.29641	0.0220051	0.0482888	-4.84564
PDE8A	-0.192627	4.93951	-2.29658	0.0219954	0.0482697	-4.84525
AC112200.1	-0.0704211	-6.44023	-2.29658	0.0219956	0.0482697	-4.84526
LINC00470	0.843338	-3.80613	2.29667	0.0219902	0.0482618	-4.84505
OR7C1	0.464001	-5.28196	2.29671	0.0219883	0.0482597	-4.84497
PDIA5	0.196303	5.29104	2.29679	0.0219835	0.0482511	-4.84478
ZXDA	-0.198958	1.90817	-2.29689	0.0219781	0.0482412	-4.84457
TANC2	0.27295	6.48664	2.29706	0.0219681	0.0482214	-4.84417
CARNMT1-AS1	0.423459	-3.935	2.29718	0.0219611	0.0482079	-4.8439
AF254983.1	0.423945	-6.06184	2.29731	0.0219537	0.0481935	-4.8436
MTND3P4	-0.0184297	-6.47168	-2.29735	0.0219514	0.0481906	-4.84351
GPX1P1	-0.587675	-0.012897	-2.29737	0.0219502	0.0481899	-4.84346
MSMB	1.24954	0.984719	2.29739	0.0219489	0.0481897	-4.84341
NPTXR	-0.453899	2.86908	-2.29739	0.0219492	0.0481897	-4.84343
PARL	0.153219	5.45595	2.2975	0.0219428	0.0481795	-4.84317
AC020658.2	0.322759	-5.7669	2.29778	0.0219269	0.0481465	-4.84254
AL732292.1	0.258725	-6.09927	2.29812	0.0219071	0.0481056	-4.84176
EIF2B3	0.147881	4.42147	2.29812	0.0219074	0.0481056	-4.84177
GNA14	-0.363717	3.5047	-2.29822	0.0219015	0.0480966	-4.84153
DSCR10	0.358396	-6.05083	2.29826	0.0218995	0.0480941	-4.84145
LINC01538	0.223556	-6.27294	2.29855	0.0218824	0.0480587	-4.84078
LINC00477	0.25994	-6.09365	2.29882	0.0218671	0.0480271	-4.84017
RNU1-58P	0.235227	-6.15873	2.29885	0.0218656	0.0480257	-4.84011
FP475955.1	-0.135128	-6.37491	-2.29886	0.0218649	0.0480257	-4.84008
AC018692.2	0.363821	-6.14683	2.29907	0.0218531	0.0480022	-4.83961
C7orf66	-0.0888168	-6.4274	-2.29924	0.021843	0.0479819	-4.83921
NOXRED1	0.246994	-0.836957	2.29931	0.0218391	0.0479753	-4.83905
NDUFAF1	-0.196245	3.68671	-2.29936	0.0218364	0.0479714	-4.83895
ZBED9	-0.640102	0.898486	-2.29943	0.0218323	0.0479642	-4.83878
RNU6-510P	0.399663	-3.43987	2.29943	0.0218321	0.0479642	-4.83877
RPL23AP30	0.410886	-5.6662	2.29949	0.021829	0.047961	-4.83865
AC009299.1	0.246807	-6.21494	2.29956	0.0218248	0.0479537	-4.83848
MEX3C	0.154944	5.18322	2.29966	0.0218194	0.0479438	-4.83827
NANOGP6	0.273147	-6.16798	2.29985	0.0218082	0.0479211	-4.83782
CARSP2	0.257576	-6.17905	2.30008	0.0217953	0.0478948	-4.83731
SNORA22	0.582909	-3.84435	2.30034	0.0217805	0.0478641	-4.83671
AL445670.1	-0.436353	-5.16348	-2.30034	0.0217805	0.0478641	-4.83671
AL133517.1	0.231439	-1.15954	2.30042	0.0217758	0.0478577	-4.83653
P2RX4	0.185557	5.54348	2.30057	0.0217671	0.0478407	-4.83618
AL356488.1	-0.440036	-4.36848	-2.30064	0.0217631	0.0478338	-4.83602
RNU7-9P	-0.0297067	-6.46906	-2.30083	0.0217527	0.0478129	-4.83561
AC133065.1	0.493783	-4.77765	2.30092	0.0217473	0.0478029	-4.83539
CPSF4L	0.457166	-4.38853	2.30093	0.0217465	0.0478029	-4.83536
SNORA77	-0.456465	-3.78394	-2.30094	0.0217459	0.0478029	-4.83533
H2AFZP4	0.469207	-4.8479	2.30102	0.0217416	0.0477963	-4.83516
AC090227.2	-0.159708	-6.32026	-2.3011	0.021737	0.0477881	-4.83498
H3F3AP4	0.325985	1.39488	2.30123	0.0217295	0.0477736	-4.83468
AL109811.3	-0.398528	-5.14044	-2.30166	0.021705	0.0477218	-4.8337
PAN3	-0.164275	5.21044	-2.3017	0.0217032	0.0477196	-4.83362
AC010978.1	0.523779	-4.17608	2.30182	0.0216959	0.0477057	-4.83333
AC008805.2	0.213679	-6.20301	2.30199	0.0216866	0.0476872	-4.83296
AS3MT	-0.464279	-2.05986	-2.30221	0.0216742	0.0476617	-4.83246
AP005119.1	0.245677	-6.22745	2.30247	0.0216595	0.0476313	-4.83187
AP001636.3	-0.563688	-2.72997	-2.30284	0.0216383	0.0475868	-4.83102
USP31	0.217118	3.96045	2.30288	0.0216361	0.0475838	-4.83093
RPL23AP81	-0.419264	-4.26048	-2.30304	0.0216268	0.0475653	-4.83055
POU2F2	0.329907	3.38356	2.30317	0.0216197	0.0475516	-4.83027
ABCD1P5	0.136483	-6.35124	2.30321	0.0216172	0.047548	-4.83017
CDC27	0.136749	5.94648	2.30345	0.021604	0.0475209	-4.82964
RNU6-403P	0.727514	-1.43122	2.30349	0.0216014	0.0475172	-4.82953
AC005920.4	0.565198	-4.67133	2.30392	0.0215771	0.0474657	-4.82855
RNA5SP305	0.231122	-6.13537	2.30399	0.021573	0.0474586	-4.82839
AC135050.6	-0.214788	3.21583	-2.30432	0.0215543	0.0474196	-4.82764
AC007952.2	0.565746	-3.25348	2.30449	0.0215452	0.0474014	-4.82727
AL359092.2	0.402825	-5.3455	2.30449	0.021545	0.0474014	-4.82726
AC004678.2	0.454011	-3.52318	2.30464	0.0215365	0.0473861	-4.82692
LINC02054	0.331032	-5.9043	2.30469	0.0215335	0.0473815	-4.8268
TEX10	0.149957	4.51138	2.30472	0.0215321	0.0473803	-4.82674
AL162724.1	0.533946	-4.34569	2.30504	0.0215136	0.0473416	-4.82599
RPL21P7	0.456464	-3.13964	2.30514	0.021508	0.0473312	-4.82576
AP001092.1	-0.296819	-5.90112	-2.30515	0.0215077	0.0473312	-4.82575
TLDC2	-0.325606	1.27654	-2.3053	0.0214993	0.0473159	-4.82541
AP003043.1	0.308316	-5.95169	2.30537	0.0214951	0.0473085	-4.82524
GABRG2	0.805906	-5.14031	2.30553	0.0214861	0.0472908	-4.82488
AC244107.1	0.446997	-5.99149	2.3056	0.0214826	0.0472849	-4.82474
AC139143.1	0.430198	-4.70811	2.30579	0.0214716	0.0472627	-4.82429
MISP3	-0.398099	2.61636	-2.30579	0.0214714	0.0472627	-4.82428
TRAT1	-0.458602	0.606615	-2.30584	0.0214689	0.0472606	-4.82418
AL162388.1	0.223808	-6.27272	2.30595	0.0214625	0.0472485	-4.82392
BCL9L	0.283402	6.26034	2.30633	0.0214411	0.0472032	-4.82305
NOL4	-0.741518	-2.61228	-2.3064	0.0214373	0.0471968	-4.8229
AC008735.3	0.201987	-6.23704	2.30659	0.0214265	0.047175	-4.82246
AC011503.1	0.55037	-2.12217	2.30699	0.0214041	0.0471275	-4.82155
AL356801.1	0.399778	-2.08241	2.30705	0.0214007	0.047122	-4.82141
SLC25A14P1	0.392286	-5.37719	2.30715	0.0213953	0.047112	-4.82119
LINC01647	0.245837	-6.13848	2.3072	0.0213924	0.0471076	-4.82107
DCAF15	0.226158	4.64574	2.30723	0.0213907	0.0471076	-4.82101
AC068898.2	0.176629	-6.29254	2.3072	0.0213921	0.0471076	-4.82106
HMGB3P2	0.260082	-6.02063	2.30736	0.0213834	0.0470936	-4.82071
ATP6V1A	-0.133995	6.5859	-2.30759	0.0213705	0.0470672	-4.82018
AC073365.1	0.651116	-5.62383	2.30827	0.0213324	0.0469851	-4.81863
UBE3A	-0.140583	6.18479	-2.30828	0.0213317	0.0469851	-4.8186
MKLN1	0.200071	5.4173	2.30833	0.0213293	0.0469821	-4.8185
RN7SKP29	0.14701	-6.34177	2.30843	0.0213235	0.0469712	-4.81827
AC068338.2	-0.265021	0.202977	-2.30908	0.0212872	0.0468933	-4.81678
RNU6-745P	0.182285	-6.31005	2.3091	0.0212862	0.046893	-4.81674
CYCSP51	0.220482	-6.17724	2.30917	0.0212819	0.0468854	-4.81657
PRPF31	0.201698	5.42422	2.30934	0.0212728	0.0468672	-4.81619
PLA2G6	0.34406	3.58911	2.30953	0.0212622	0.0468458	-4.81576
AC013436.1	0.189219	-6.23964	2.30987	0.0212429	0.0468053	-4.81497
AL353751.1	-0.469994	-3.83392	-2.30994	0.0212389	0.0467984	-4.81481
KCTD18	-0.121224	4.29969	-2.30997	0.0212376	0.0467975	-4.81475
MIR365A	0.186532	-6.27727	2.31011	0.0212299	0.0467823	-4.81444
SNRPGP19	-0.0795585	-6.44301	-2.3102	0.0212245	0.0467725	-4.81422
AC009562.1	-0.121605	-6.38465	-2.31033	0.0212176	0.0467591	-4.81393
HERC2P8	0.394593	-5.45287	2.31048	0.0212087	0.0467414	-4.81357
AL445187.1	0.444707	-3.33245	2.31053	0.0212063	0.046738	-4.81347
RNA5SP490	0.416687	-4.95325	2.31059	0.0212031	0.0467328	-4.81334
IGKV2D-19	0.197592	-6.29629	2.31083	0.0211894	0.0467045	-4.81277
KCNE3	-0.348199	3.98785	-2.31091	0.0211852	0.0466974	-4.8126
LSM11	0.17182	2.69341	2.31104	0.0211776	0.0466823	-4.81229
AC022447.1	-0.0772936	-6.44296	-2.31121	0.0211684	0.046664	-4.81191
AL513534.2	0.30177	-0.0721325	2.31124	0.0211667	0.0466623	-4.81184
PPP5C	0.146335	5.8362	2.31176	0.0211377	0.0466002	-4.81065
FEM1AP2	-0.386046	-5.54398	-2.31191	0.0211295	0.046584	-4.81031
DMRTB1	0.309959	-6.19526	2.31196	0.0211269	0.0465803	-4.81021
AC008770.1	0.34109	-5.78046	2.31198	0.0211253	0.0465787	-4.81014
TOP2B	-0.160244	6.98924	-2.31202	0.0211233	0.0465762	-4.81006
TRAV36DV7	-0.473313	-3.35414	-2.31233	0.0211062	0.0465404	-4.80935
RNU6-414P	0.257818	-6.13548	2.31256	0.0210937	0.0465146	-4.80883
LINC01501	0.325936	-5.9707	2.31259	0.0210917	0.0465121	-4.80875
RNU6-354P	0.242676	-6.07628	2.31272	0.0210847	0.0464986	-4.80846
ZNF454	-0.51554	-0.62703	-2.31274	0.0210836	0.0464981	-4.80842
ENTHD1	0.568714	-2.497	2.31278	0.0210813	0.046495	-4.80832
YBX1P2	-0.349061	-1.5082	-2.31279	0.0210808	0.046495	-4.8083
ANXA9	0.272111	2.93246	2.3128	0.0210799	0.046495	-4.80827
FTLP4	-0.108091	-6.40561	-2.31289	0.0210751	0.0464871	-4.80807
ACTL6B	0.545569	-5.1727	2.313	0.021069	0.0464755	-4.80782
FIGNL2-DT	0.597075	-3.55818	2.31309	0.0210641	0.0464666	-4.80761
ERF	-0.210694	5.24392	-2.31318	0.0210593	0.0464578	-4.80741
AC009127.1	0.347372	-5.50404	2.31331	0.021052	0.0464438	-4.80711
RN7SL79P	0.158898	-6.32778	2.3134	0.0210468	0.0464342	-4.8069
MIR4677	0.402518	-4.94369	2.31354	0.0210391	0.0464191	-4.80658
PROP1	-0.225264	-6.13314	-2.31359	0.0210365	0.0464153	-4.80647
AC007014.1	-0.413183	-5.49832	-2.31364	0.0210338	0.0464112	-4.80636
AC006450.1	0.189378	-6.30368	2.31378	0.0210256	0.046395	-4.80602
POC1B-AS1	0.295739	1.02196	2.31384	0.0210225	0.0463901	-4.80589
AC097359.1	-0.358804	-5.55389	-2.31391	0.0210189	0.0463841	-4.80574
AC087499.1	-0.0664519	-6.45585	-2.31395	0.0210167	0.0463811	-4.80565
C7orf33	0.273378	-6.17099	2.31415	0.0210052	0.0463575	-4.80517
MTCO1P30	0.372158	-5.42547	2.31437	0.0209934	0.0463335	-4.80469
LINC01182	0.275386	-6.03375	2.31442	0.0209905	0.0463289	-4.80456
PABPC1P1	0.463434	-3.56448	2.31463	0.0209792	0.0463058	-4.80409
MIR6088	-0.197387	-6.21556	-2.31468	0.0209761	0.0463008	-4.80396
FOXP4	0.274717	6.62262	2.3148	0.0209698	0.0462889	-4.8037
OR52E6	0.245274	-6.25342	2.3148	0.0209696	0.0462889	-4.8037
AC136443.3	0.302753	-5.82553	2.31524	0.0209454	0.0462388	-4.80269
AC100801.1	0.463805	-5.60933	2.31526	0.0209444	0.0462385	-4.80265
LINC01343	0.23683	-6.14855	2.31542	0.0209355	0.0462207	-4.80228
SH2D5	0.674721	-2.58705	2.31556	0.0209279	0.0462059	-4.80196
SOX1	0.66044	-5.43585	2.31557	0.0209272	0.0462059	-4.80193
GPR137	0.252962	4.73115	2.31581	0.020914	0.046179	-4.80138
KIAA1586	0.216202	2.8001	2.31599	0.0209042	0.0461592	-4.80097
HNRNPA1P64	0.384929	-5.29509	2.31609	0.0208985	0.0461486	-4.80074
AC012506.3	0.350355	-6.06647	2.31612	0.020897	0.0461473	-4.80068
CCT6B	-0.275586	0.917962	-2.31629	0.0208877	0.0461286	-4.80029
WDR20	0.12791	4.43893	2.31644	0.0208791	0.0461114	-4.79993
AL671277.1	-0.6897	2.41339	-2.31664	0.0208682	0.0460894	-4.79948
AC093850.1	-0.398773	-5.52155	-2.31683	0.020858	0.0460687	-4.79905
HMGB3P1	0.215702	-6.16206	2.31687	0.0208558	0.0460657	-4.79896
AL356289.2	-0.302855	-5.9671	-2.31694	0.0208517	0.0460586	-4.79879
TMEM126B	0.189463	4.97598	2.31699	0.0208489	0.0460543	-4.79867
MLF1	-0.305793	4.45608	-2.31705	0.0208459	0.0460494	-4.79854
NYAP2	-0.680329	-0.863836	-2.31712	0.0208422	0.0460432	-4.79839
NT5C1B	0.316402	-1.26523	2.31717	0.0208392	0.0460385	-4.79826
AP5M1	-0.135586	5.22605	-2.3172	0.0208378	0.0460373	-4.79821
PTPRK	-0.204034	6.37839	-2.31727	0.0208338	0.0460304	-4.79804
AL109618.2	-0.0693709	-6.44536	-2.31741	0.0208259	0.0460147	-4.79771
CELF2-AS1	-0.576417	-1.75976	-2.31749	0.0208219	0.0460095	-4.79754
AL391256.1	0.297124	-6.07685	2.31747	0.0208227	0.0460095	-4.79757
AC093248.1	0.436594	-5.352	2.31766	0.0208123	0.0459923	-4.79714
PDCL3P1	0.13014	-6.35694	2.31765	0.0208132	0.0459923	-4.79717
CTBP2P8	-0.398153	-2.50994	-2.31773	0.0208086	0.0459859	-4.79698
AC104304.1	-0.0289711	-6.46977	-2.31776	0.0208071	0.0459845	-4.79692
GJB7	-0.879371	-1.95832	-2.31788	0.0208005	0.0459718	-4.79664
POLI	-0.200419	4.21791	-2.3179	0.020799	0.0459704	-4.79658
AC055720.1	-0.199364	-6.20791	-2.31818	0.020784	0.0459391	-4.79595
FAHD2P1	0.569785	-5.22575	2.31835	0.0207747	0.0459205	-4.79556
AL035461.1	0.158835	-6.33114	2.31842	0.0207708	0.0459137	-4.7954
AC092574.2	0.547606	-4.22221	2.31876	0.0207523	0.0458747	-4.79462
TP73-AS1	-0.203474	4.66383	-2.31878	0.0207512	0.0458743	-4.79458
RNU105B	0.176699	-6.29959	2.31878	0.0207509	0.0458743	-4.79456
MRPL49	0.178101	6.16712	2.31894	0.0207422	0.0458581	-4.7942
AP002833.2	0.380384	-6.05185	2.319	0.020739	0.045853	-4.79407
AC084364.1	0.128848	-6.3581	2.31903	0.0207372	0.0458507	-4.79399
CHI3L1	0.563844	6.30941	2.31911	0.020733	0.0458434	-4.79381
BRPF1	-0.137461	4.61632	-2.31917	0.0207296	0.0458378	-4.79367
AHCYP4	0.185652	-6.26558	2.31939	0.0207177	0.0458134	-4.79317
ASCL5	0.577721	-0.884484	2.31954	0.0207098	0.0457977	-4.79284
AL627230.1	0.361268	-5.83378	2.31955	0.0207092	0.0457977	-4.79281
OR5H8	0.23209	-6.19603	2.32005	0.0206819	0.0457398	-4.79166
AC008175.1	-0.0271966	-6.46944	-2.32014	0.020677	0.045731	-4.79146
NEMP2	0.188675	3.21697	2.32018	0.0206745	0.0457271	-4.79135
KRTDAP	-0.54966	-4.03144	-2.32023	0.0206722	0.0457257	-4.79125
TPT1P8	0.433251	-5.62377	2.32021	0.0206729	0.0457257	-4.79129
AP006222.1	0.424793	-2.25927	2.32028	0.0206694	0.0457216	-4.79114
AL078459.1	-0.450658	-1.61154	-2.32029	0.0206685	0.0457215	-4.7911
EMC3	-0.160435	5.94138	-2.32052	0.0206562	0.0456961	-4.79058
FO393422.1	0.159576	-6.33047	2.32055	0.0206544	0.045694	-4.7905
AC074131.1	-0.341473	-5.68728	-2.32098	0.0206311	0.0456445	-4.78952
NBPF8	0.250894	2.20454	2.3211	0.0206246	0.0456318	-4.78924
MTCO3P16	0.237789	-6.15586	2.32122	0.0206183	0.0456199	-4.78898
MIR503	-0.197074	-6.25823	-2.32133	0.0206119	0.0456076	-4.78871
SLC38A2	-0.229612	7.58574	-2.32139	0.0206086	0.0456022	-4.78857
LRRK1	-0.251129	4.59854	-2.32144	0.020606	0.0455983	-4.78846
AL138762.1	-0.304898	-1.50015	-2.32147	0.0206044	0.0455966	-4.78839
FMO7P	0.27559	-5.98754	2.32162	0.0205966	0.0455813	-4.78806
ZNF426-DT	-0.399158	-0.913677	-2.32199	0.0205765	0.0455387	-4.78721
AC009413.1	-0.468229	-4.88184	-2.32206	0.0205723	0.0455313	-4.78704
LINC02840	0.32651	-6.18037	2.32216	0.0205671	0.0455214	-4.78681
AC025162.2	0.413839	-4.05562	2.32222	0.0205639	0.0455163	-4.78668
KRT18P24	0.311955	-5.8448	2.32231	0.0205588	0.0455069	-4.78646
ARHGDIA	-0.22368	7.67632	-2.3224	0.0205541	0.0454985	-4.78626
BRD3OS	-0.163409	4.22259	-2.3224	0.0205542	0.0454985	-4.78626
AC013467.1	-0.0520085	-6.45567	-2.32247	0.0205501	0.0454932	-4.78609
FAM86DP	0.303109	2.75501	2.32252	0.0205475	0.0454895	-4.78598
AC245884.7	-0.0523525	-6.45529	-2.32256	0.0205453	0.0454865	-4.78589
AC068483.1	-0.0237919	-6.47071	-2.32295	0.0205242	0.0454415	-4.78499
KRT8P13	0.485199	-3.70616	2.32313	0.0205144	0.0454218	-4.78458
EIF4E	0.154703	5.0251	2.32327	0.0205072	0.0454077	-4.78427
AC009090.1	-0.399274	-2.61251	-2.3235	0.0204945	0.0453813	-4.78373
SNX32	0.27933	-0.414049	2.32376	0.0204803	0.0453519	-4.78313
AL121782.1	0.434647	-4.31458	2.32385	0.0204759	0.0453439	-4.78294
RNASEH1P2	0.259918	-6.01348	2.32385	0.0204756	0.0453439	-4.78293
AC011676.2	0.431085	-5.3575	2.324	0.0204674	0.0453288	-4.78258
AC114812.4	0.430406	-5.77937	2.32409	0.0204629	0.0453208	-4.78239
AL109763.1	0.206439	-6.28834	2.32411	0.0204617	0.04532	-4.78234
AC111188.2	-0.158504	-6.30458	-2.32414	0.0204602	0.0453185	-4.78227
PHBP2	0.426027	-4.513	2.32428	0.0204526	0.0453035	-4.78195
AC022816.1	-0.299554	-5.97058	-2.32441	0.0204456	0.04529	-4.78165
MARCKSL1P2	0.3327	-5.72888	2.32444	0.0204437	0.0452876	-4.78157
AP001542.3	-0.413411	0.491225	-2.32449	0.0204411	0.0452838	-4.78146
AC127002.1	0.420924	-5.01967	2.32452	0.0204395	0.045282	-4.78139
ZDHHC23	0.249447	3.42214	2.32461	0.0204348	0.0452735	-4.78119
CRKL	-0.146649	6.51045	-2.32465	0.0204327	0.0452706	-4.7811
MROH4P	-0.0617898	-6.4465	-2.32466	0.0204319	0.0452706	-4.78107
LINC00632	0.581256	-2.50025	2.32492	0.020418	0.0452418	-4.78047
AC025183.1	0.391649	-6.07179	2.32503	0.0204121	0.0452306	-4.78022
MYCL	0.381014	3.37702	2.3256	0.0203812	0.045164	-4.7789
PIGHP1	0.336762	-2.67591	2.32577	0.020372	0.0451454	-4.77851
AL357078.2	-0.479811	-4.55919	-2.32579	0.0203711	0.0451453	-4.77847
AC116562.1	-0.411071	-5.24948	-2.32599	0.0203605	0.0451238	-4.77802
AC021594.2	0.40964	-5.59455	2.32609	0.0203551	0.0451136	-4.77778
AC139491.2	0.695582	-1.89759	2.32627	0.0203454	0.045094	-4.77737
AC015660.3	-0.42254	-4.90626	-2.32644	0.0203363	0.0450757	-4.77698
ERLNC1	0.410832	-5.1387	2.32653	0.0203311	0.0450661	-4.77676
VEGFB	-0.188075	6.33009	-2.32667	0.0203236	0.0450511	-4.77643
XAGE5	0.366438	-6.14447	2.32676	0.0203189	0.0450426	-4.77623
AC009945.1	0.27968	-5.92614	2.32708	0.020302	0.045007	-4.7755
PDZD3	-0.616642	-3.00156	-2.32711	0.0203	0.0450045	-4.77542
CCDC58P5	0.304426	-5.84452	2.32723	0.020294	0.044993	-4.77516
TBC1D32	0.255456	1.92613	2.32743	0.020283	0.0449705	-4.77469
LINC02366	0.213391	-6.25536	2.32744	0.0202824	0.0449705	-4.77466
AC005209.1	-0.110574	-6.38897	-2.32748	0.0202803	0.0449683	-4.77457
FAM92A1P1	-0.426754	-2.65489	-2.3276	0.0202737	0.0449555	-4.77429
PIK3R4	-0.145035	5.07579	-2.32767	0.0202702	0.0449495	-4.77414
AF305872.1	-0.193246	-6.29124	-2.32849	0.0202263	0.044854	-4.77225
TLK2P2	0.472374	-4.01199	2.32864	0.0202183	0.0448381	-4.7719
AC126365.2	-0.126447	-6.39344	-2.32881	0.0202091	0.0448196	-4.77151
CEP57L1	0.210823	2.77145	2.32909	0.0201945	0.0447892	-4.77088
AC013394.1	0.439137	-0.686997	2.32949	0.0201732	0.0447436	-4.76996
LRRC1	0.196479	4.62084	2.32958	0.0201684	0.0447348	-4.76975
AC000067.1	0.37623	-5.55397	2.32979	0.0201568	0.0447109	-4.76925
CARM1P1	0.417282	-5.92158	2.32985	0.0201539	0.0447064	-4.76912
AL031733.1	0.303278	-5.89341	2.33	0.0201459	0.0446906	-4.76878
AC006213.2	-0.46152	-1.43724	-2.33023	0.0201337	0.0446652	-4.76825
MICU2	-0.148246	5.24134	-2.33026	0.0201319	0.0446631	-4.76817
UGT3A2	0.661363	-3.09579	2.33045	0.0201217	0.0446423	-4.76773
AC008154.1	0.24558	-6.24984	2.33095	0.0200953	0.0445857	-4.76658
BTLA	0.42261	0.379358	2.33116	0.0200843	0.0445631	-4.76611
PRICKLE2-AS3	-0.540896	-4.9089	-2.33136	0.0200733	0.0445404	-4.76563
AC022874.1	0.227798	-6.24159	2.33137	0.0200727	0.0445404	-4.7656
ERVW-1	-0.586666	-3.05123	-2.33155	0.0200635	0.0445224	-4.7652
AP003969.1	0.231212	-6.11505	2.33159	0.0200614	0.0445197	-4.76511
AC064853.1	0.365549	-5.78057	2.3318	0.0200501	0.0444964	-4.76462
AC092681.1	-0.451058	-3.71688	-2.33183	0.0200488	0.0444953	-4.76456
HSPE1P25	0.28195	-6.03826	2.33195	0.0200423	0.0444827	-4.76428
SAA3P	0.193895	-6.25851	2.33216	0.020031	0.0444594	-4.76379
ADRB3	-0.609688	-3.13638	-2.33265	0.0200051	0.0444038	-4.76266
PTENP1	-0.267117	0.181101	-2.3333	0.0199705	0.0443289	-4.76115
AC112493.1	0.497275	-5.58654	2.33355	0.0199573	0.0443015	-4.76057
CHEK2P2	0.260123	-6.24007	2.33389	0.0199395	0.044264	-4.75979
RNA5SP341	0.167063	-6.29042	2.33389	0.0199397	0.044264	-4.7598
FPGS	0.19827	5.98743	2.334	0.0199337	0.0442545	-4.75954
AC093752.1	0.22334	2.91646	2.33405	0.0199313	0.044251	-4.75944
LINC00899	-0.245478	1.68864	-2.33421	0.0199229	0.0442342	-4.75907
FAHD2A	0.166642	3.77565	2.33423	0.0199217	0.0442333	-4.75901
AL445213.1	-0.288362	-5.90323	-2.3346	0.0199021	0.0441916	-4.75815
AC109454.1	0.430287	-4.0489	2.33474	0.0198947	0.044177	-4.75783
AC005696.3	-0.460807	-3.69949	-2.33515	0.0198733	0.0441312	-4.75689
AC120498.7	0.484263	-5.99962	2.33523	0.019869	0.0441237	-4.7567
CARD10	0.34153	4.55393	2.33529	0.0198656	0.0441179	-4.75655
AC006349.1	0.241193	-6.09326	2.33566	0.0198463	0.0440769	-4.75571
COL11A2	0.546994	0.137566	2.33568	0.0198452	0.0440763	-4.75566
ARRDC1	0.2229	5.77566	2.33589	0.0198341	0.0440533	-4.75517
ZNF462	-0.374026	4.13211	-2.33603	0.0198267	0.0440387	-4.75484
PEX16	0.231186	4.55574	2.33608	0.0198245	0.0440357	-4.75475
ALX1	0.801338	-4.28817	2.33614	0.0198211	0.04403	-4.7546
AC009108.5	0.433406	-5.10596	2.33636	0.0198098	0.0440066	-4.7541
OR4S2	-0.0397291	-6.46642	-2.33675	0.0197892	0.0439628	-4.75319
DCAF13P3	0.405341	-4.25642	2.33696	0.0197781	0.0439398	-4.7527
AL513324.1	0.297552	-6.15532	2.33731	0.0197599	0.0439013	-4.7519
AC002383.1	0.175986	-6.31572	2.3375	0.0197501	0.0438812	-4.75146
TSC1	-0.175047	5.17845	-2.33776	0.0197362	0.0438522	-4.75085
NRAP	0.672395	-2.46871	2.33784	0.019732	0.0438447	-4.75067
RPL31P58	0.452892	-5.41528	2.33815	0.0197161	0.0438112	-4.74996
DDX47	0.255239	1.32138	2.33827	0.0197095	0.0437983	-4.74967
AL139260.2	0.415308	-4.97406	2.33836	0.019705	0.0437902	-4.74947
MDFIC	-0.271533	5.90325	-2.33882	0.0196809	0.0437383	-4.7484
AC068531.2	-0.155354	-6.32014	-2.33911	0.0196658	0.0437066	-4.74773
AL390856.1	0.152133	-6.33716	2.33934	0.0196536	0.0436813	-4.74719
CACNB2	-0.371446	1.06463	-2.33976	0.0196317	0.0436344	-4.74622
WBP2NL	0.301671	0.17198	2.33983	0.0196285	0.0436292	-4.74608
CBR4	0.181215	4.18235	2.34	0.0196192	0.0436102	-4.74566
U73166.1	0.356215	-0.782952	2.34032	0.0196027	0.0435753	-4.74493
CFAP36	-0.16139	5.15203	-2.34043	0.0195973	0.0435652	-4.74469
RNU6-101P	-0.295542	-5.97499	-2.34051	0.0195929	0.0435572	-4.74449
AC005154.5	-0.417486	-4.94685	-2.34054	0.0195916	0.0435561	-4.74443
AC060814.3	0.26124	-6.13396	2.34062	0.019587	0.0435478	-4.74423
LINC01918	0.441105	-5.18735	2.34067	0.0195847	0.0435443	-4.74412
FANCD2P2	0.40932	-5.73217	2.34069	0.0195833	0.0435432	-4.74406
TBRG1	-0.133121	4.83442	-2.34071	0.0195823	0.0435426	-4.74402
AL049779.2	0.392373	-5.35672	2.34077	0.0195794	0.0435381	-4.74389
MTCYBP20	-0.0851569	-6.42172	-2.34079	0.0195782	0.0435371	-4.74383
LRRC6	-0.389166	1.80809	-2.34126	0.0195541	0.0434853	-4.74276
AC005586.1	0.255586	-0.89711	2.34128	0.0195528	0.0434842	-4.7427
RNU5A-4P	0.136077	-6.3516	2.34155	0.0195392	0.0434557	-4.74209
AP000907.2	-0.395972	-5.13797	-2.34172	0.0195299	0.043437	-4.74168
RPL37P2	0.447179	-1.48288	2.34206	0.0195123	0.0433996	-4.74089
AC006971.1	-0.366868	-2.49615	-2.34255	0.0194871	0.0433454	-4.73977
AC025423.5	-0.494166	-5.36794	-2.34258	0.0194855	0.0433435	-4.73969
CACNA2D3-AS1	-0.250126	-6.12091	-2.34262	0.0194836	0.0433411	-4.73961
AL359880.1	0.407116	-5.43139	2.34283	0.0194729	0.0433191	-4.73913
AL356390.1	0.396039	-4.94109	2.34284	0.0194722	0.0433191	-4.7391
AP001189.4	-0.365902	-5.86965	-2.34288	0.0194702	0.0433166	-4.73901
AL162595.2	0.242821	-6.1841	2.34296	0.0194658	0.0433088	-4.73881
Z82206.1	-0.348883	-2.6405	-2.343	0.0194639	0.0433062	-4.73872
RNA5SP445	0.151586	-6.33436	2.34313	0.019457	0.0432927	-4.73841
RPL7P21	0.493681	-4.32865	2.34345	0.0194406	0.0432579	-4.73768
RNF212	0.686878	2.45461	2.3436	0.0194328	0.0432426	-4.73733
LINC01282	-0.307374	-5.95126	-2.34364	0.0194309	0.04324	-4.73724
MIR125B1	0.29175	-6.0152	2.34388	0.0194187	0.0432146	-4.73669
MGA	0.200591	5.46335	2.34402	0.0194111	0.0431995	-4.73635
AC008781.1	0.392307	-3.58455	2.34432	0.0193956	0.0431669	-4.73566
AL358178.1	0.426219	-5.76628	2.34469	0.0193767	0.0431265	-4.7348
AL109933.1	-0.0256547	-6.47043	-2.34477	0.0193723	0.0431187	-4.73461
CICP5	0.32771	-5.61976	2.34493	0.0193644	0.0431027	-4.73425
AP002026.1	0.332194	0.838925	2.34499	0.0193614	0.0430979	-4.73411
AL132655.2	0.556083	-4.47731	2.34506	0.0193576	0.0430911	-4.73394
AC011824.2	-0.374356	-5.47074	-2.34509	0.0193562	0.0430899	-4.73388
EEF1DP7	-0.388127	-5.17873	-2.34523	0.0193488	0.0430751	-4.73355
ZSCAN29	0.166	4.37815	2.3456	0.01933	0.0430351	-4.7327
A2ML1	0.746857	-2.17853	2.34572	0.019324	0.0430236	-4.73243
RPL30P9	-0.0438255	-6.46531	-2.34575	0.0193223	0.0430214	-4.73235
ERN2	1.05536	1.79407	2.34586	0.0193168	0.043011	-4.7321
PRDX2P1	0.31847	-5.78845	2.34603	0.019308	0.0429932	-4.7317
AKR7A2P1	0.447196	-5.00387	2.34624	0.019297	0.0429706	-4.73121
EBAG9P1	0.36935	-2.82977	2.34625	0.0192967	0.0429706	-4.73119
RAB40B	0.271667	4.08923	2.34662	0.0192778	0.0429313	-4.73033
AC135586.2	0.355812	-5.56711	2.34681	0.0192678	0.0429108	-4.72988
CYP2S1	-0.518686	3.94182	-2.34691	0.019263	0.0429019	-4.72966
AP2S1	0.205938	5.9651	2.34721	0.0192475	0.0428693	-4.72896
AC018638.2	0.360046	2.16806	2.34724	0.0192458	0.0428672	-4.72888
AC026979.1	0.416551	-4.6486	2.34742	0.0192368	0.0428488	-4.72847
RNA5SP335	-0.108179	-6.40079	-2.34751	0.0192322	0.0428404	-4.72827
RPL21P131	-0.457419	-4.5106	-2.34766	0.0192242	0.0428243	-4.7279
IGF1	-0.425585	0.872746	-2.34767	0.0192241	0.0428243	-4.7279
AC004069.1	0.351053	-2.01883	2.34767	0.0192241	0.0428243	-4.7279
SEC22B4P	-0.388557	-2.97682	-2.34772	0.0192214	0.0428235	-4.72778
AC007494.2	0.522655	-5.2495	2.34835	0.0191894	0.0427539	-4.72632
AC093732.2	-0.378188	-5.49929	-2.34842	0.0191857	0.0427474	-4.72615
TRAPPC9	0.194694	5.39409	2.34886	0.0191632	0.042699	-4.72513
LDLRAP1	-0.209558	5.37359	-2.34895	0.0191584	0.0426902	-4.72491
AC025040.1	0.428417	-5.34586	2.34899	0.0191567	0.0426893	-4.72483
TPM3P9	0.241877	2.60157	2.34898	0.0191572	0.0426893	-4.72485
AL132639.2	-0.298996	-1.23627	-2.3491	0.0191507	0.0426783	-4.72456
AC007684.1	-0.496797	-4.90928	-2.34917	0.0191472	0.0426724	-4.7244
RNU6-48P	0.367181	-5.26622	2.3495	0.0191306	0.0426371	-4.72364
METTL15	0.165281	3.57933	2.34957	0.0191271	0.042631	-4.72348
AL845552.1	-0.360146	-5.29115	-2.34975	0.0191176	0.0426117	-4.72305
UMOD	-0.461398	-6.00866	-2.34981	0.0191147	0.042607	-4.72292
OR7E10P	-0.0906803	-6.4246	-2.35	0.0191053	0.0425878	-4.72249
AC007406.2	-0.135282	-6.35792	-2.35018	0.0190961	0.042569	-4.72206
CABP2	0.163282	-6.32714	2.3503	0.0190897	0.0425566	-4.72177
AC020907.5	-0.47554	-4.58332	-2.35041	0.0190844	0.0425477	-4.72153
YWHAQP7	0.341066	-5.62288	2.3504	0.0190849	0.0425477	-4.72155
SERPINF2	-0.512882	3.63973	-2.35057	0.0190763	0.042532	-4.72116
AC004692.1	0.334818	-5.72566	2.35057	0.0190761	0.042532	-4.72115
HMGN2P19	-0.375531	-5.21223	-2.35067	0.0190713	0.0425243	-4.72093
Z97205.2	-0.177999	-6.29606	-2.35071	0.0190691	0.0425212	-4.72083
MIR326	-0.296644	-5.94147	-2.35089	0.01906	0.0425027	-4.72041
VCX2	0.284016	-6.07814	2.35096	0.0190565	0.0424965	-4.72025
AC091179.4	0.188609	-6.30437	2.35101	0.0190541	0.042493	-4.72014
TCERG1L-AS1	-0.482885	-5.35964	-2.35109	0.0190498	0.0424851	-4.71994
KRT8P51	0.386019	-5.46898	2.3512	0.019044	0.0424739	-4.71967
RALGAPA2	-0.272487	6.34345	-2.35128	0.01904	0.042467	-4.7195
CRIP1P3	0.134003	-6.35347	2.35132	0.0190382	0.0424647	-4.71941
RPUSD2	0.229712	3.08088	2.35136	0.0190359	0.0424612	-4.7193
AC118942.1	-0.325838	-5.86207	-2.35184	0.0190118	0.0424092	-4.7182
AP001605.1	0.395387	-5.48594	2.35208	0.0189998	0.0423842	-4.71765
AC108215.1	-0.738243	0.0374944	-2.35217	0.0189952	0.0423758	-4.71744
RNU6-886P	0.226711	-6.14341	2.35222	0.0189927	0.042372	-4.71732
RAB1B	-0.197793	7.52496	-2.35225	0.0189909	0.0423696	-4.71724
AC023908.1	0.188561	-6.30441	2.35228	0.0189896	0.0423684	-4.71718
AC126773.6	-0.436587	-3.88743	-2.35235	0.0189858	0.0423619	-4.717
GARS-DT	0.311454	4.48868	2.35254	0.0189765	0.0423427	-4.71657
RGMB	-0.213321	3.39703	-2.35297	0.0189546	0.0422956	-4.71556
LHFPL2	-0.276965	5.85504	-2.35305	0.0189507	0.0422888	-4.71539
NPHS1	0.707364	-2.86322	2.35307	0.0189497	0.0422883	-4.71534
AC009994.1	0.475827	-4.7639	2.35311	0.0189478	0.0422857	-4.71525
ZNF784	-0.275725	2.77703	-2.35323	0.0189413	0.0422731	-4.71495
ACOD1	-0.638311	-3.88258	-2.35343	0.0189314	0.0422527	-4.7145
TRPM5	0.735771	-2.62839	2.35349	0.0189283	0.0422475	-4.71435
AP001425.1	0.264321	-6.23629	2.35352	0.0189268	0.0422459	-4.71428
PFN1P3	0.411936	-4.96904	2.35366	0.0189201	0.0422327	-4.71397
AC008735.4	0.334589	-1.66019	2.35372	0.0189167	0.0422269	-4.71382
AC006195.1	0.360426	-5.54347	2.35393	0.0189062	0.0422051	-4.71333
PI4KAP1	0.431009	1.68067	2.35409	0.0188982	0.0421901	-4.71296
AC097359.2	-0.235589	0.608438	-2.35408	0.0188986	0.0421901	-4.71298
IFT74	-0.18966	3.44529	-2.35453	0.018876	0.042143	-4.71193
LINC01854	0.338187	-6.16658	2.35464	0.0188703	0.0421321	-4.71167
GAPDHP48	0.190976	-6.2776	2.35481	0.018862	0.0421154	-4.71129
OR7E117P	0.185876	-6.30682	2.35481	0.0188618	0.0421154	-4.71128
AC078991.1	0.451792	-5.07807	2.35486	0.0188593	0.0421128	-4.71116
PROS2P	-0.536645	-5.31491	-2.35489	0.0188582	0.042112	-4.71111
TUBB8P8	0.441986	-4.97411	2.35502	0.0188513	0.0420984	-4.71079
RNU6-554P	0.219729	-6.20513	2.35514	0.0188456	0.0420873	-4.71052
AC017071.1	-0.40474	-2.70812	-2.35566	0.0188194	0.0420306	-4.70931
RTL1	0.668384	-5.32363	2.3557	0.0188173	0.0420276	-4.70921
VPS13C	-0.277619	6.48511	-2.35572	0.0188162	0.0420269	-4.70916
RPL12P6	0.436311	-4.25901	2.35574	0.0188152	0.0420266	-4.70912
COX5AP2	0.274374	-6.00011	2.35578	0.0188133	0.042024	-4.70903
MTDHP2	0.317145	-6.03177	2.35585	0.0188098	0.042018	-4.70887
SEPTIN14P21	0.22586	-6.17987	2.35599	0.0188026	0.0420036	-4.70853
ZNF646	0.166908	4.8736	2.35609	0.0187979	0.0419948	-4.70831
RBKS	-0.252085	2.70552	-2.35614	0.0187951	0.0419902	-4.70818
LINC00700	-0.184047	-6.28415	-2.35655	0.0187748	0.0419467	-4.70723
AL513365.1	0.371621	-3.11813	2.35657	0.0187737	0.041946	-4.70718
ADAM20P2	-0.0575988	-6.45884	-2.35673	0.0187657	0.0419299	-4.70681
AP000311.1	0.454055	-5.54548	2.35693	0.0187559	0.0419098	-4.70636
AL049869.1	0.332158	-5.73296	2.35697	0.0187536	0.0419064	-4.70625
AC091839.1	0.219315	-6.16205	2.35711	0.0187467	0.0418927	-4.70593
LINC00334	-0.409379	-4.97635	-2.3573	0.0187372	0.0418732	-4.70548
MIR609	-0.164686	-6.31961	-2.35744	0.0187303	0.0418596	-4.70516
PHACTR2P1	0.494227	-3.96529	2.35763	0.0187205	0.0418393	-4.7047
RPL23AP52	0.3933	-5.51176	2.35767	0.0187187	0.041837	-4.70462
RNU5A-6P	0.243951	-6.09907	2.35771	0.0187165	0.0418339	-4.70452
AC011467.2	-0.0659334	-6.45018	-2.35792	0.0187063	0.0418129	-4.70404
LINC00526	0.273946	1.05413	2.35798	0.0187033	0.0418079	-4.7039
MIR4516	0.16105	-6.28598	2.35798	0.0187032	0.0418079	-4.7039
FAM230G	0.421228	-5.79197	2.35803	0.0187009	0.0418059	-4.70379
DERL1	0.136342	6.72859	2.35828	0.0186884	0.0417797	-4.7032
RPL23AP68	0.192142	-6.30119	2.35832	0.0186863	0.0417768	-4.70311
SCP2	-0.157933	7.17141	-2.35844	0.0186803	0.041765	-4.70282
SCARNA11	0.318733	-6.08302	2.35851	0.0186768	0.0417589	-4.70266
MSX2	0.561637	0.250824	2.35877	0.0186637	0.0417322	-4.70205
NOMO2	0.264485	3.73225	2.35877	0.018664	0.0417322	-4.70206
NUGGC	0.451696	0.679079	2.35884	0.0186603	0.0417272	-4.70189
AC012309.2	0.188521	-6.25331	2.35892	0.0186563	0.04172	-4.7017
STMN3	0.428489	4.46121	2.35913	0.018646	0.0416989	-4.70122
NPM1P48	0.306283	-5.83855	2.35915	0.0186448	0.0416978	-4.70116
TMEM144	0.238074	4.25011	2.35939	0.0186331	0.0416735	-4.70061
TXNL1P1	-0.0312706	-6.46864	-2.3594	0.0186324	0.0416735	-4.70058
AC009185.1	0.433015	-5.10826	2.3595	0.0186273	0.0416663	-4.70034
ZNF135	-0.416506	1.6111	-2.35949	0.0186282	0.0416663	-4.70038
DUSP5	0.352159	5.16783	2.35953	0.0186262	0.0416663	-4.70029
AC239860.1	-0.291558	-5.89823	-2.35948	0.0186284	0.0416663	-4.70039
AC093249.3	0.286845	-5.92625	2.35959	0.018623	0.0416612	-4.70014
AC022201.1	0.39085	-5.99004	2.35987	0.018609	0.0416317	-4.69948
ABCA5	-0.309128	3.85482	-2.36002	0.0186015	0.0416166	-4.69913
AC005515.1	0.693811	-2.01476	2.36013	0.0185962	0.0416064	-4.69888
MTND2P28	-0.502428	6.64461	-2.36018	0.0185937	0.0416025	-4.69876
OR7D1P	-0.0909287	-6.4266	-2.36033	0.0185862	0.0415876	-4.69841
NAMA	-0.425254	-4.98755	-2.36053	0.0185764	0.0415674	-4.69795
SRGAP3-AS4	-0.404966	-5.50971	-2.36087	0.0185597	0.0415317	-4.69716
PABPC1P11	-0.122387	-6.39058	-2.3609	0.0185582	0.0415301	-4.69709
PCDHA9	0.60984	-3.23161	2.36118	0.018544	0.0415001	-4.69642
RNY3P7	-0.263492	-6.081	-2.36128	0.0185391	0.0414909	-4.69619
TRBV1	0.294714	-5.91377	2.36158	0.0185243	0.0414595	-4.69549
RPL23AP75	0.429573	-4.71559	2.36169	0.018519	0.0414494	-4.69524
USP46-AS1	-0.20407	0.718372	-2.36182	0.0185124	0.0414363	-4.69493
ZBTB10	0.290082	5.26809	2.36192	0.0185077	0.0414274	-4.69471
L29074.2	-0.0325635	-6.46842	-2.36198	0.0185047	0.0414225	-4.69457
AC007956.2	-0.446532	-4.23069	-2.36223	0.018492	0.0413959	-4.69397
DHCR24-DT	0.362884	-1.86243	2.36236	0.018486	0.0413851	-4.69368
TIMM13	0.26469	5.24766	2.36235	0.0184865	0.0413851	-4.6937
MUC22	0.806458	-1.82127	2.36276	0.0184663	0.0413434	-4.69275
AL161421.1	-0.347237	0.363502	-2.36296	0.0184561	0.0413222	-4.69226
CBX3P7	0.235657	-6.11369	2.3638	0.0184149	0.0412318	-4.69031
KRT8P37	0.546631	-3.86159	2.3639	0.0184099	0.0412222	-4.69007
AC008379.1	0.402255	-5.59729	2.3642	0.0183953	0.0411913	-4.68938
NAT14	0.339899	3.9525	2.36427	0.0183916	0.0411847	-4.6892
AL121892.1	-0.271822	-6.06616	-2.36432	0.0183891	0.0411809	-4.68909
LILRP2	0.648954	-3.64909	2.36453	0.0183789	0.0411597	-4.6886
TREML4	-0.638376	-2.95739	-2.36459	0.0183758	0.0411544	-4.68845
AC006270.1	-0.629801	-3.31972	-2.36465	0.0183729	0.0411497	-4.68831
RPS27P15	0.366037	-5.42763	2.36478	0.0183665	0.0411371	-4.68801
TTC32	0.240904	2.47593	2.36486	0.0183626	0.04113	-4.68782
MBL3P	-0.656799	-3.88925	-2.36497	0.0183575	0.0411203	-4.68758
NBPF12	-0.238399	3.08668	-2.36505	0.0183533	0.0411127	-4.68738
AC010683.1	0.315524	-5.87546	2.3654	0.0183363	0.0410763	-4.68657
LTB4R	0.308386	3.13004	2.36547	0.0183329	0.0410703	-4.6864
AC103831.1	0.293548	-5.98733	2.36553	0.0183296	0.0410648	-4.68625
AL132838.2	0.402444	-5.06625	2.3656	0.0183262	0.0410588	-4.68609
AC008079.1	0.286328	-0.375081	2.36576	0.0183187	0.0410437	-4.68573
MT1F	0.413358	2.66436	2.36591	0.0183113	0.0410289	-4.68538
ASB17	0.209816	-6.2853	2.36603	0.0183054	0.0410172	-4.68509
AC115618.2	-0.223757	2.05762	-2.36606	0.0183037	0.0410153	-4.68501
AL136301.1	-0.302402	-5.90325	-2.36636	0.0182894	0.0409849	-4.68433
MEI4	-0.671109	-4.3995	-2.3666	0.0182777	0.0409603	-4.68377
AC109439.2	0.456086	-5.88248	2.36671	0.0182719	0.0409491	-4.68349
AP001992.1	0.393815	-0.27644	2.367	0.018258	0.0409196	-4.68282
AC067904.2	-0.430523	-5.01667	-2.36708	0.0182538	0.040912	-4.68263
AC005776.1	0.44019	-4.45754	2.3672	0.0182482	0.0409011	-4.68235
AC121764.1	-0.422514	-5.63941	-2.36721	0.0182478	0.0409011	-4.68234
OTUD7B	-0.192837	5.41436	-2.36735	0.0182408	0.0408879	-4.682
RNU6-574P	0.409166	-3.8344	2.36773	0.0182224	0.0408484	-4.68112
MMD2	0.269561	-6.19852	2.36774	0.018222	0.0408484	-4.6811
TMEM256P2	0.277141	-6.061	2.36816	0.0182014	0.0408048	-4.68011
RN7SL81P	0.428334	-2.98859	2.36881	0.0181699	0.0407358	-4.67859
OR2E1P	-0.0453409	-6.4614	-2.36896	0.0181623	0.0407206	-4.67823
OR13A1	-0.491087	-3.1074	-2.36898	0.0181613	0.0407199	-4.67818
AC011495.1	-0.444167	-1.27874	-2.36919	0.0181511	0.0406988	-4.67769
AP000354.1	-0.490997	-3.33564	-2.3699	0.0181168	0.0406236	-4.67603
LINC01097	0.191937	-6.28381	2.37007	0.0181086	0.0406069	-4.67564
BOLA2P1	0.204726	-6.24278	2.37026	0.0180994	0.0405878	-4.67519
SNORA84	0.535753	-5.82536	2.37063	0.0180812	0.0405504	-4.67431
FGF1	-0.401423	1.81458	-2.37063	0.0180812	0.0405504	-4.67431
AC105219.1	0.315162	-0.854095	2.37062	0.0180819	0.0405504	-4.67434
AC099811.5	0.496384	-5.01564	2.37076	0.0180752	0.0405415	-4.67402
AC004233.2	-0.477951	0.172372	-2.37075	0.0180757	0.0405415	-4.67404
MRPL40	0.220647	4.75494	2.37091	0.0180676	0.0405267	-4.67365
KYAT1	0.239169	2.40594	2.37097	0.0180649	0.0405223	-4.67352
LINC02789	0.295146	-6.20857	2.37102	0.0180624	0.0405184	-4.6734
SCHLAP1	0.432639	-6.04182	2.3714	0.0180442	0.0404793	-4.67252
HSP90AB2P	0.46504	-0.0342889	2.37149	0.0180396	0.0404708	-4.6723
AADAT	-0.362115	2.27724	-2.37154	0.0180375	0.0404684	-4.67219
ESF1	0.190511	4.19411	2.37153	0.0180378	0.0404684	-4.67221
ERICH6-AS1	-0.342912	0.156965	-2.37191	0.0180196	0.0404309	-4.67132
TNXA	-0.59535	-3.3615	-2.37196	0.0180168	0.0404263	-4.67119
PIGK	-0.16803	5.18839	-2.37209	0.0180109	0.0404147	-4.6709
GLIS2-AS1	-0.423914	-2.85405	-2.37241	0.0179953	0.0403813	-4.67014
Z69890.1	-0.406247	-4.21831	-2.37279	0.0179771	0.0403424	-4.66926
TAF15	0.202305	7.05034	2.37293	0.0179703	0.0403287	-4.66893
GOLGA8M	-0.44445	-3.75639	-2.37312	0.017961	0.0403095	-4.66847
AC007000.2	0.513036	-4.27671	2.37328	0.0179533	0.0402939	-4.6681
PRKAR1AP1	0.346295	-5.66856	2.37353	0.0179413	0.0402686	-4.66751
AC244250.2	0.187316	-6.28224	2.37354	0.017941	0.0402686	-4.6675
AC092115.1	0.454603	-1.69254	2.37372	0.0179323	0.0402518	-4.66707
RPLP0P1	0.281009	-5.99595	2.3738	0.0179285	0.0402449	-4.66689
RBBP4P1	0.323149	-1.15117	2.37382	0.0179276	0.0402447	-4.66684
AC139718.2	0.256455	-6.24336	2.37385	0.0179259	0.0402426	-4.66676
ARL13A	0.361406	-1.93718	2.37402	0.0179177	0.0402258	-4.66636
ITSN1	-0.186042	5.0001	-2.37406	0.017916	0.0402237	-4.66628
SREK1	0.193857	6.01743	2.37409	0.0179143	0.0402216	-4.66619
NXPH2	-0.489301	-5.31846	-2.37434	0.0179023	0.0401962	-4.66561
AC005050.1	-0.428681	-4.97763	-2.37435	0.0179018	0.0401962	-4.66558
LINC02136	0.225346	-6.27134	2.37467	0.0178866	0.0401644	-4.66484
AL032822.1	0.135498	-6.35212	2.37475	0.0178828	0.0401575	-4.66465
FN3K	0.317136	4.49149	2.375	0.0178708	0.0401323	-4.66407
AC003005.2	0.442476	-5.29539	2.37513	0.0178646	0.04012	-4.66376
ADIRF	-0.0640168	-6.4523	-2.37517	0.0178626	0.0401171	-4.66366
AC005162.2	0.479067	-5.28957	2.37521	0.0178607	0.0401146	-4.66357
RN7SL693P	-0.31156	-5.81835	-2.37528	0.0178574	0.0401089	-4.66341
AC069504.1	-0.0272842	-6.46965	-2.37531	0.0178561	0.0401075	-4.66334
CLDN8	-0.972476	-0.424641	-2.37543	0.0178504	0.0400964	-4.66306
AL683887.1	0.213746	-6.25144	2.3757	0.0178373	0.0400686	-4.66242
RPL3P1	0.488959	-3.52673	2.37578	0.0178332	0.0400611	-4.66222
AC117430.1	0.244997	-6.22806	2.37581	0.0178321	0.0400603	-4.66216
NRF1	-0.090272	4.26724	-2.37605	0.0178205	0.040036	-4.6616
GTF3C5	0.181451	5.55462	2.37612	0.0178173	0.0400304	-4.66144
UGT2B27P	0.183594	-6.29131	2.37623	0.0178117	0.0400194	-4.66116
AC118282.4	0.295769	-6.15086	2.37626	0.0178104	0.0400184	-4.6611
AC007390.2	0.277104	0.162786	2.37633	0.0178073	0.040013	-4.66095
AL354950.1	-0.430001	-5.44569	-2.37647	0.0178004	0.0399992	-4.66061
ATF4P1	-0.15406	-6.32609	-2.37652	0.017798	0.0399954	-4.66049
PRB2	0.419894	-5.56851	2.37655	0.0177965	0.0399938	-4.66042
AC122707.1	0.312281	-6.11368	2.3766	0.017794	0.0399899	-4.6603
AC010536.1	0.358143	-1.0729	2.37668	0.0177902	0.039983	-4.66011
RPS29P19	0.326423	-5.67459	2.3768	0.0177844	0.0399717	-4.65982
CCDC144A	-0.811527	-1.92009	-2.37687	0.0177812	0.039966	-4.65966
ATP6V0C	-0.428745	5.09864	-2.37693	0.0177783	0.0399612	-4.65952
LLPHP2	0.272025	-6.03807	2.37704	0.0177731	0.0399512	-4.65926
THEM6	0.340836	5.16872	2.37783	0.0177357	0.0398688	-4.65742
AL449403.1	-0.320542	-5.83431	-2.37787	0.0177339	0.0398663	-4.65733
BNIP3P6	0.430518	-6.08686	2.37795	0.0177299	0.039859	-4.65713
KRT32	0.711168	-3.92446	2.37809	0.0177233	0.039846	-4.65681
AC009435.1	0.353188	-5.95838	2.37824	0.0177159	0.039831	-4.65644
AL442644.1	-0.0830349	-6.43277	-2.37826	0.017715	0.0398305	-4.6564
AP002414.1	-0.272985	-6.03235	-2.37838	0.0177093	0.0398194	-4.65611
RPL23AP50	0.40371	-5.61307	2.37847	0.017705	0.0398115	-4.6559
AC005740.2	0.317352	-5.92054	2.37853	0.0177022	0.0398069	-4.65577
AC018442.2	0.36684	-5.99036	2.3786	0.0176987	0.0398006	-4.65559
SLC25A15P2	-0.244773	-6.23402	-2.37864	0.0176972	0.0397989	-4.65552
AC008966.1	0.2835	1.29746	2.3787	0.0176943	0.0397941	-4.65537
RNU6-204P	-0.338557	-5.60945	-2.37878	0.0176905	0.0397872	-4.65518
GNE	-0.218154	4.76983	-2.3788	0.0176894	0.0397864	-4.65513
RN7SL674P	0.632463	-3.31061	2.37885	0.0176869	0.0397823	-4.655
AL451069.3	-0.520029	-3.49228	-2.37894	0.0176828	0.0397748	-4.6548
NPM1P40	0.397422	-5.20788	2.37912	0.0176742	0.0397571	-4.65438
EGR4	0.744333	-2.66273	2.37965	0.0176491	0.0397023	-4.65313
MSRB1P1	0.224757	-6.24381	2.37986	0.0176391	0.0396815	-4.65264
ZC3H10	-0.131825	3.35626	-2.38003	0.0176309	0.0396647	-4.65223
GABRG1	-0.462247	-5.57226	-2.3802	0.0176232	0.039649	-4.65184
IGHD4-4	0.251946	-6.13253	2.3802	0.0176229	0.039649	-4.65183
ARIH2	-0.114906	5.97177	-2.38069	0.0175998	0.0395997	-4.65068
LZIC	0.158132	4.4748	2.38072	0.0175983	0.039598	-4.65061
NUP188	0.171937	6.13015	2.38092	0.0175887	0.0395781	-4.65013
MIR770	-0.400865	-5.80816	-2.38098	0.0175863	0.0395743	-4.65001
TAS2R10	0.434314	-3.96709	2.381	0.0175851	0.0395734	-4.64995
FO393414.1	0.175425	-6.31622	2.38105	0.0175827	0.0395695	-4.64983
LINC01139	-0.926109	-1.76275	-2.3812	0.0175755	0.0395549	-4.64947
AC005580.1	0.234188	-6.26338	2.38125	0.0175731	0.0395514	-4.64935
RNU6-436P	0.200346	-6.21666	2.38151	0.017561	0.0395257	-4.64875
U91324.1	-0.184125	-6.2894	-2.38169	0.0175524	0.0395091	-4.64832
OR10D4P	-0.0919938	-6.42769	-2.38168	0.0175529	0.0395091	-4.64835
IGHVII-74-1	0.175996	-6.31571	2.38175	0.0175499	0.0395055	-4.64819
AC117383.1	0.42058	-5.08737	2.38198	0.0175388	0.0394822	-4.64764
FCAMR	0.651899	-2.36521	2.38212	0.0175324	0.0394709	-4.64732
AC060766.1	-0.286932	0.355385	-2.3821	0.017533	0.0394709	-4.64735
TMX2	0.14298	6.29293	2.3822	0.0175285	0.0394642	-4.64713
IFNL4P1	0.389733	-6.00585	2.38238	0.0175202	0.039447	-4.64671
SLC25A1P5	0.419814	-4.20499	2.38248	0.0175153	0.0394376	-4.64647
SDK1	0.496375	4.70216	2.38251	0.0175137	0.0394357	-4.64638
RNU6-1077P	0.18743	-6.27987	2.38257	0.0175112	0.0394318	-4.64626
AL136296.1	0.508982	-4.64784	2.38283	0.0174988	0.0394054	-4.64564
TCEA1P2	0.314542	1.23562	2.38299	0.0174912	0.0393901	-4.64526
DNM1P31	-0.0626715	-6.45343	-2.38306	0.0174881	0.0393847	-4.64511
AC136475.6	0.341336	-5.88486	2.38312	0.0174851	0.0393797	-4.64496
AC084018.2	0.356331	-1.28987	2.38322	0.0174805	0.0393708	-4.64472
AC091544.3	-0.408841	-5.1349	-2.38334	0.0174747	0.0393594	-4.64443
AL133387.1	0.226034	-6.22153	2.38336	0.0174738	0.0393592	-4.64439
SVBP	0.24978	3.73767	2.38357	0.0174641	0.0393389	-4.6439
SNORA13	0.499335	-4.32325	2.38407	0.0174408	0.039288	-4.64273
TMEM31	-0.510151	-4.01362	-2.38415	0.0174368	0.0392808	-4.64253
NALCN	-0.442431	1.38305	-2.38423	0.0174331	0.0392744	-4.64235
CCDC197	0.345681	-5.80258	2.38422	0.0174333	0.0392744	-4.64235
AC135048.1	-0.353487	-2.53435	-2.38469	0.0174114	0.0392283	-4.64125
RNASE2	0.509198	-0.0664726	2.38497	0.0173984	0.0392008	-4.6406
PSAT1P1	0.182646	-6.30973	2.3852	0.0173876	0.0391781	-4.64006
TTLL1	-0.244513	2.6308	-2.38536	0.0173801	0.0391628	-4.63968
GALNT9	0.648755	-2.90127	2.38538	0.0173791	0.0391622	-4.63963
FNIP1	-0.176859	4.84215	-2.38551	0.0173733	0.0391508	-4.63933
FAR2P2	-0.653507	-2.1856	-2.38589	0.0173556	0.0391129	-4.63844
FTLP19	-0.15873	-6.31347	-2.38588	0.0173558	0.0391129	-4.63845
BTBD18	-0.51999	-3.83866	-2.38594	0.0173531	0.0391101	-4.63831
AF127577.5	-0.401761	-5.1827	-2.38597	0.0173515	0.0391082	-4.63823
AL845331.1	0.234544	-6.22892	2.38603	0.0173489	0.0391039	-4.6381
AC073188.6	0.306192	-5.87733	2.38608	0.0173465	0.0391001	-4.63798
RBBP8P1	-0.46588	-5.46601	-2.38626	0.0173383	0.0390833	-4.63757
KPNA6	0.13292	6.56873	2.38645	0.017329	0.0390641	-4.6371
FABP3	-0.534946	3.27252	-2.3866	0.0173223	0.0390506	-4.63676
GPRC5B	-0.344962	3.66981	-2.38676	0.0173146	0.0390348	-4.63637
CLLU1	0.455821	-5.24073	2.38683	0.0173115	0.0390294	-4.63621
AL450344.3	-0.447434	-4.98956	-2.38712	0.0172979	0.0390005	-4.63552
ZFHX3	-0.25548	5.5027	-2.38713	0.0172973	0.0390005	-4.63549
AC024592.1	0.33302	-5.66729	2.38726	0.0172913	0.0389888	-4.63519
WARS2-IT1	-0.610411	-2.91171	-2.3873	0.0172896	0.0389867	-4.6351
SOX21	0.924774	-0.358073	2.38751	0.0172797	0.0389679	-4.6346
FAM133CP	-0.468005	-4.13495	-2.3875	0.0172803	0.0389679	-4.63463
AC096669.1	0.342808	-6.13549	2.38749	0.0172805	0.0389679	-4.63464
AC007115.1	-0.0624005	-6.45324	-2.38755	0.0172781	0.0389673	-4.63452
VDAC1P2	0.470689	-3.35784	2.38758	0.0172766	0.0389656	-4.63444
AC139085.1	0.289805	-5.98896	2.38765	0.0172733	0.0389602	-4.63428
TATDN3	0.173601	3.87408	2.38765	0.0172735	0.0389602	-4.63428
AL035416.1	0.459909	-4.27577	2.3878	0.0172662	0.038947	-4.63392
LRRC30	-0.0386352	-6.4674	-2.38781	0.0172658	0.038947	-4.6339
AL049564.1	-0.0423453	-6.46046	-2.38795	0.0172593	0.0389348	-4.63357
DGAT2L6	0.499124	-5.39986	2.38822	0.0172468	0.038908	-4.63293
TRIM23	-0.195248	3.81254	-2.38837	0.01724	0.0388944	-4.63258
TAB1	-0.170906	4.90483	-2.38899	0.0172108	0.0388302	-4.6311
AP000280.1	-0.164365	-6.32379	-2.38913	0.0172044	0.0388173	-4.63077
LINC02027	0.430226	-5.79417	2.38921	0.0172009	0.0388112	-4.6306
YBX1P1	-0.414929	-0.415437	-2.38956	0.0171845	0.0387756	-4.62975
AC018695.3	0.369577	-5.46084	2.38959	0.0171834	0.0387748	-4.6297
AC110772.2	-0.44129	-5.39218	-2.38969	0.0171787	0.0387659	-4.62946
UQCRC2P1	-0.124096	-6.38897	-2.38969	0.0171787	0.0387659	-4.62946
CLUAP1	-0.175547	4.39708	-2.38983	0.0171721	0.0387542	-4.62912
AL031719.2	-0.316374	-1.31582	-2.39002	0.0171633	0.038736	-4.62867
AC008687.6	0.331662	-6.14551	2.39024	0.0171529	0.0387142	-4.62815
ATP6V1G2	-0.317998	-0.85911	-2.39051	0.0171406	0.038688	-4.62751
AC009132.1	0.306227	-6.08176	2.39052	0.01714	0.038688	-4.62748
NDUFS5P3	0.222463	-6.17636	2.39077	0.0171284	0.0386638	-4.62689
LINC02051	0.180812	-6.29253	2.39096	0.0171197	0.0386458	-4.62645
AC092295.2	0.358595	0.0840072	2.39174	0.0170838	0.0385663	-4.62461
MIR5692C2	0.391435	-5.67108	2.39245	0.0170514	0.0384948	-4.62294
WFDC11	0.491831	-5.35539	2.3925	0.0170489	0.0384907	-4.62281
AL050320.1	0.43562	-5.04845	2.39285	0.017033	0.0384564	-4.62199
TNFSF8	-0.370053	1.49634	-2.39296	0.0170279	0.0384464	-4.62173
LAPTM4BP1	0.314987	-5.90335	2.39298	0.0170266	0.0384453	-4.62167
TBILA	-0.398358	0.683144	-2.39303	0.0170247	0.0384425	-4.62156
IKBKGP1	0.469772	-4.51498	2.39307	0.0170229	0.0384425	-4.62147
PDPK2P	0.43057	-1.71235	2.39309	0.0170218	0.0384425	-4.62142
WWTR1-AS1	-0.347815	-1.79147	-2.39306	0.0170233	0.0384425	-4.6215
ZCCHC17	0.169822	5.04573	2.39304	0.0170239	0.0384425	-4.62153
AC093433.1	0.328418	-5.73268	2.39324	0.0170149	0.0384284	-4.62106
NLRP5	0.640807	-5.58228	2.39345	0.0170055	0.0384088	-4.62058
AP002989.1	0.398969	-5.47758	2.39374	0.0169921	0.0383802	-4.61988
AC022101.1	-0.59313	0.839626	-2.39376	0.0169912	0.0383797	-4.61984
LINC02405	-0.600751	-5.28072	-2.39395	0.0169821	0.0383625	-4.61937
AL008636.1	-0.392681	-5.49752	-2.39394	0.0169828	0.0383625	-4.61941
GALNT10	0.297248	6.83899	2.39408	0.0169764	0.0383512	-4.61907
NT5CP2	0.421926	-5.54291	2.39459	0.0169529	0.0382998	-4.61786
PRKAB1	-0.218307	6.09723	-2.39465	0.0169502	0.0382953	-4.61772
THEM7P	0.437768	-4.97616	2.39482	0.0169427	0.0382799	-4.61733
ENTR1P1	0.274131	-6.0667	2.39528	0.0169214	0.0382334	-4.61623
CSMD2-AS1	0.286415	-6.21643	2.39557	0.0169081	0.0382048	-4.61554
GPATCH8	0.149774	5.92637	2.39619	0.0168801	0.0381434	-4.61409
AC022149.2	-0.168793	-6.31445	-2.39623	0.0168779	0.03814	-4.61397
CHL1	0.626204	4.04098	2.3963	0.0168751	0.0381352	-4.61383
AL353796.1	0.250074	0.314839	2.39683	0.0168506	0.0380814	-4.61255
AC087286.1	-0.565184	-5.68184	-2.39695	0.0168453	0.038071	-4.61227
AL021331.1	0.481734	-5.03088	2.39701	0.0168424	0.0380661	-4.61212
GPR151	0.278828	-6.07809	2.39711	0.0168379	0.0380575	-4.61189
RNU6ATAC27P	0.361597	-5.37912	2.39721	0.0168334	0.038049	-4.61166
SENP5	0.169429	5.14643	2.39774	0.0168092	0.0379959	-4.61039
AL512622.1	0.450053	-5.45007	2.39859	0.0167709	0.0379109	-4.60839
AL356157.2	-0.419706	-5.14554	-2.39884	0.0167593	0.0378862	-4.60778
AC097376.3	-0.257225	2.00256	-2.39904	0.0167502	0.0378673	-4.60731
LINC01424	0.386589	-3.19985	2.39916	0.0167449	0.037857	-4.60703
AP001893.2	0.335672	-5.92621	2.39917	0.0167448	0.037857	-4.60702
ATP2B2	-0.540859	-3.1402	-2.39927	0.01674	0.0378489	-4.60677
AC091959.1	0.361234	-5.61652	2.39947	0.0167309	0.03783	-4.6063
AC011467.3	-0.097474	-6.43344	-2.39952	0.0167289	0.037827	-4.60619
AC121761.1	0.375922	0.0711335	2.39969	0.016721	0.0378108	-4.60578
RPS25	0.174914	8.66581	2.39985	0.0167137	0.037796	-4.6054
AC234781.2	-0.449349	-4.87657	-2.40006	0.0167041	0.0377758	-4.60489
AP001922.5	-0.384619	-2.26333	-2.40046	0.0166862	0.0377368	-4.60395
RANP1	0.47476	-2.05215	2.40068	0.0166761	0.0377157	-4.60342
SLC32A1	-0.393233	-5.74484	-2.40091	0.0166659	0.0376942	-4.60288
RNU6-453P	0.143547	-6.34488	2.40097	0.0166633	0.0376898	-4.60274
CTBP2P1	0.306996	-6.19792	2.40114	0.0166555	0.0376737	-4.60233
AC018410.2	0.45006	-3.05874	2.4013	0.0166484	0.0376594	-4.60196
TBC1D8B	0.233503	3.88092	2.40137	0.0166451	0.0376534	-4.60179
OSBPL8	-0.209663	6.14529	-2.40148	0.0166404	0.0376443	-4.60154
AC027117.2	0.670042	-1.94793	2.40164	0.016633	0.0376293	-4.60115
LINC02240	0.275581	-6.13566	2.40165	0.0166327	0.0376293	-4.60113
AL359715.2	-0.381684	-2.28123	-2.40172	0.0166294	0.0376242	-4.60096
Z84492.1	0.396446	-5.55514	2.40182	0.016625	0.0376159	-4.60072
AL139099.3	0.367157	-3.23773	2.40188	0.0166223	0.0376113	-4.60058
URGCP-MRPS24	-0.407274	-5.14451	-2.40191	0.0166208	0.0376096	-4.6005
NLRC3	-0.30077	3.02883	-2.40205	0.0166147	0.0375973	-4.60018
MYO6	0.237167	7.18907	2.40214	0.0166105	0.0375895	-4.59996
AL604028.1	0.202324	0.747668	2.40225	0.0166058	0.0375803	-4.59971
HES4	0.461611	2.25595	2.40229	0.0166037	0.0375771	-4.5996
EPHA2	-0.434065	5.80464	-2.40238	0.0165999	0.0375701	-4.5994
NRCAM	-0.526047	2.21991	-2.4024	0.016599	0.0375698	-4.59935
AL020998.1	-0.34092	-5.89142	-2.40241	0.0165984	0.0375698	-4.59932
OXER1	-0.379382	0.325731	-2.40253	0.0165929	0.037559	-4.59903
LINC01416	0.241937	-6.25312	2.4026	0.0165901	0.0375542	-4.59888
PARP4	-0.191862	6.7006	-2.40315	0.0165654	0.0374999	-4.59757
SETSIP	0.474243	-3.85585	2.40317	0.0165642	0.0374988	-4.59751
AC008734.2	0.243584	-6.11372	2.40338	0.0165551	0.0374797	-4.59703
AC026347.1	0.289394	-6.07757	2.40357	0.0165462	0.0374611	-4.59655
AC004941.1	0.27225	-5.94715	2.40359	0.0165453	0.0374607	-4.59651
AC091182.2	0.57565	-4.73616	2.40423	0.0165168	0.0373978	-4.59499
ARPC4	-0.162676	6.92843	-2.40426	0.0165156	0.0373968	-4.59493
AC072052.1	0.492561	-1.35016	2.40433	0.0165121	0.0373904	-4.59475
DNM1P51	-0.511219	-2.32438	-2.40437	0.0165104	0.0373882	-4.59466
MAP4K3-DT	-0.207288	2.73925	-2.40439	0.0165097	0.0373881	-4.59462
AL512356.1	0.245072	-6.15616	2.40488	0.0164877	0.0373399	-4.59345
AL160275.1	-0.247854	-6.07568	-2.40497	0.0164838	0.0373326	-4.59324
AC131934.1	-0.46127	-3.01506	-2.40508	0.0164788	0.0373227	-4.59297
CHST4	0.690447	-0.809826	2.40519	0.0164739	0.0373132	-4.59271
AL078596.1	0.195833	-6.29787	2.40535	0.0164669	0.0372989	-4.59234
IRGQ	0.20125	4.93536	2.40541	0.0164643	0.0372947	-4.5922
AC023137.1	-0.486802	-5.17091	-2.40559	0.0164562	0.0372778	-4.59177
AL162376.1	0.232467	-6.20941	2.40562	0.0164547	0.0372761	-4.59169
RNU6-897P	0.152412	-6.33691	2.40574	0.0164494	0.0372656	-4.5914
PSMC1P10	0.435738	-5.4438	2.40591	0.0164416	0.0372496	-4.59099
RNU6-928P	0.195387	-6.29827	2.40607	0.0164345	0.037235	-4.59061
IQCE	0.229508	5.2579	2.40617	0.0164304	0.0372272	-4.59039
KIF25-AS1	0.974335	-2.65991	2.40636	0.0164218	0.0372095	-4.58993
FIBCD1	-0.706867	0.141093	-2.40641	0.0164195	0.0372057	-4.58981
TRMT1L	0.149889	4.89866	2.40671	0.0164064	0.0371776	-4.58911
AC073610.2	0.438185	-3.29023	2.40688	0.0163988	0.037162	-4.5887
AC093585.1	0.534241	-4.23503	2.40698	0.0163941	0.0371529	-4.58845
UFL1-AS1	0.451968	-4.94836	2.40709	0.0163892	0.0371434	-4.58819
AC005785.1	0.324126	-0.686297	2.40726	0.0163817	0.0371279	-4.58778
KRT18P64	0.370438	-5.55249	2.40729	0.0163804	0.0371265	-4.58772
AC020687.1	0.378048	-6.08462	2.40731	0.0163794	0.0371263	-4.58766
GCNA	0.368684	0.26929	2.40731	0.0163796	0.0371263	-4.58767
GCG	0.5979	-5.6976	2.40734	0.0163782	0.0371263	-4.5876
RNA5SP82	0.40065	-2.87114	2.40744	0.0163738	0.0371178	-4.58736
MTND2P7	-0.0148152	-6.47244	-2.40793	0.0163518	0.0370696	-4.58618
MXRA8	0.373084	6.23135	2.40801	0.0163487	0.037064	-4.58601
AL022323.1	-0.414537	-0.0884048	-2.40814	0.0163427	0.037052	-4.58569
AL160314.3	0.316115	-5.89312	2.40825	0.0163377	0.0370423	-4.58543
RPL35AP24	0.277159	-6.09092	2.40836	0.0163332	0.0370336	-4.58518
AC093462.1	-0.368272	-3.0962	-2.40859	0.0163227	0.0370113	-4.58462
CHRNA1	0.62837	-0.280591	2.40866	0.0163199	0.0370065	-4.58447
FBXO44	0.279843	4.13629	2.40877	0.0163146	0.0369962	-4.58418
AC120498.1	0.307658	-6.08701	2.40882	0.0163128	0.0369935	-4.58408
MTCO1P19	0.359183	-6.0363	2.40887	0.0163105	0.03699	-4.58396
SUMO2P20	0.405571	-5.27412	2.40914	0.0162984	0.0369641	-4.58331
SAE1	0.160292	6.36018	2.40926	0.0162931	0.0369537	-4.58302
TRIM50	-0.646524	-3.20145	-2.40952	0.0162818	0.0369299	-4.58242
AC099482.1	-0.404269	-5.62303	-2.40951	0.016282	0.0369299	-4.58242
PDCL3P3	0.408795	-5.40548	2.40973	0.0162725	0.036914	-4.58191
RNU6-1056P	0.180375	-6.2565	2.4097	0.0162736	0.036914	-4.58197
FAM133B	0.168612	3.06526	2.40971	0.0162735	0.036914	-4.58197
ERICD	0.331597	0.234496	2.40993	0.0162636	0.036896	-4.58143
KRT18P46	0.283296	-6.09434	2.40999	0.016261	0.0368917	-4.58129
AC244100.1	-0.359209	-5.74606	-2.41005	0.0162582	0.0368869	-4.58114
AC007126.1	0.253334	-6.11208	2.41009	0.0162564	0.0368843	-4.58104
ZNF792	-0.200734	2.68854	-2.4102	0.0162516	0.0368751	-4.58079
CYCSP52	-0.438771	-4.90154	-2.41031	0.0162469	0.0368658	-4.58053
ILF2P1	0.475311	-5.20432	2.41041	0.0162424	0.0368581	-4.58029
AC095040.1	0.277562	-5.98883	2.4104	0.0162428	0.0368581	-4.58031
MFSD8	0.157184	4.10902	2.41046	0.0162403	0.0368556	-4.58017
RNU6-1095P	0.448369	-4.15203	2.41077	0.0162266	0.036826	-4.57943
AP002530.1	0.228941	-6.2681	2.41082	0.0162242	0.0368229	-4.5793
ZC3HAV1	-0.155871	5.99415	-2.41082	0.0162245	0.0368229	-4.57932
AC010655.1	0.319337	-5.83234	2.41096	0.0162182	0.0368116	-4.57898
LYRM4	0.221589	4.56393	2.41103	0.0162152	0.0368065	-4.57882
DPY19L2P3	0.281327	0.126687	2.41125	0.0162054	0.0367858	-4.57829
AC009318.2	-0.244552	-0.468239	-2.41132	0.0162023	0.0367801	-4.57811
HK2P1	-0.538419	-4.39678	-2.41159	0.0161906	0.0367551	-4.57748
VPS18	-0.20727	5.30281	-2.41175	0.0161834	0.0367404	-4.57709
C9orf131	-0.543505	-4.0983	-2.41178	0.0161822	0.0367392	-4.57702
AC018695.4	0.376661	-2.13104	2.41201	0.0161721	0.0367179	-4.57648
AC092375.2	-0.481836	-2.11851	-2.4122	0.0161636	0.0367002	-4.57602
GJA1P1	-0.471631	-4.95505	-2.4125	0.0161504	0.0366717	-4.5753
AC004890.3	0.410935	-2.35201	2.41261	0.0161457	0.0366626	-4.57504
AC074237.1	0.413075	-6.07117	2.41281	0.0161371	0.0366446	-4.57457
AL355483.3	0.160764	-6.3294	2.41292	0.016132	0.0366345	-4.57429
SMC3	0.177835	5.89154	2.41312	0.0161233	0.0366164	-4.57382
TGFA-IT1	0.225553	-6.21505	2.41338	0.0161118	0.0365918	-4.5732
WHAMMP2	-0.317999	0.116003	-2.41346	0.0161086	0.036586	-4.57302
NPM1P8	0.450877	-4.75167	2.41369	0.0160983	0.0365641	-4.57246
AL596087.3	0.216994	-6.20944	2.41386	0.0160909	0.0365489	-4.57205
AC244669.1	-0.36415	0.927305	-2.41428	0.0160724	0.0365086	-4.57105
AL133466.1	-0.621231	-4.5307	-2.41431	0.0160713	0.0365074	-4.57098
UBR2	-0.149908	5.8903	-2.4144	0.0160673	0.0364999	-4.57076
RN7SL589P	0.419777	-5.04842	2.41442	0.0160666	0.0364999	-4.57073
AL358394.3	-0.0948323	-6.42611	-2.41478	0.016051	0.036466	-4.56987
RBMY2JP	0.323152	-6.18339	2.41489	0.0160458	0.0364558	-4.56959
CLEC3A	0.559734	-5.6286	2.41497	0.0160424	0.0364495	-4.5694
PLGLB2	0.41943	-5.0687	2.41536	0.0160256	0.0364136	-4.56848
NLK	0.145001	4.77308	2.41535	0.0160259	0.0364136	-4.5685
ISX	0.832587	-4.8902	2.41568	0.0160117	0.0363845	-4.56772
VRK2	0.178103	4.21892	2.41573	0.0160094	0.0363808	-4.5676
DHRS1	-0.200989	4.66903	-2.41575	0.0160084	0.03638	-4.56754
LRRC26	0.786861	-2.64722	2.41596	0.0159994	0.0363637	-4.56704
AL031595.1	-0.472814	-2.96065	-2.41593	0.0160005	0.0363637	-4.56711
AC076968.1	0.233489	-6.17862	2.41595	0.016	0.0363637	-4.56708
AC068880.3	-0.0319264	-6.46852	-2.41594	0.0160004	0.0363637	-4.5671
TRBV8-2	-0.40204	-5.48051	-2.41603	0.0159963	0.0363602	-4.56688
AC020915.3	0.34716	-5.75477	2.41625	0.015987	0.0363406	-4.56636
NGDN	0.171207	4.79015	2.41656	0.0159734	0.0363112	-4.56562
AC018638.5	0.400422	2.58727	2.41678	0.0159636	0.0362906	-4.56508
AC005482.1	0.266742	-6.23411	2.41696	0.0159561	0.036275	-4.56467
CXADR	-0.295941	5.78254	-2.41706	0.0159517	0.0362665	-4.56442
CENPC	-0.170838	4.25128	-2.41745	0.0159347	0.0362293	-4.56348
RFPL4B	0.492078	-5.7013	2.4177	0.0159239	0.0362065	-4.56289
AC007272.1	-0.45248	-3.95738	-2.41779	0.0159201	0.0361993	-4.56268
RNU6-1304P	0.157845	-6.33203	2.41787	0.0159164	0.0361923	-4.56247
AC025178.1	0.361677	-1.61797	2.4179	0.0159152	0.0361911	-4.56241
AC073964.1	0.276254	-6.10434	2.41826	0.0158994	0.0361569	-4.56154
AL139174.1	0.504297	-4.5142	2.41855	0.0158869	0.0361299	-4.56085
SPRY4-AS1	0.419377	-0.698465	2.41857	0.0158864	0.0361299	-4.56082
DPY19L2	-0.481834	-0.0797011	-2.41863	0.0158837	0.0361263	-4.56067
AC100843.1	0.248177	-6.14021	2.41862	0.015884	0.0361263	-4.56068
BRWD1P3	0.435336	-5.76879	2.41868	0.0158816	0.036124	-4.56055
AC012613.2	-0.482485	-5.55257	-2.41879	0.0158769	0.0361147	-4.56029
AC087518.1	0.164557	-6.32599	2.41887	0.0158733	0.0361081	-4.56009
AL590004.2	0.380647	-5.41454	2.41894	0.0158702	0.0361027	-4.55992
BNIP3P3	0.229271	-6.26781	2.41935	0.0158526	0.0360641	-4.55895
RNU7-13P	0.269559	-6.08781	2.41938	0.0158512	0.0360625	-4.55887
AC139530.2	0.323217	-5.85981	2.41942	0.0158496	0.0360602	-4.55878
ARMCX6	0.234425	3.4984	2.41988	0.0158295	0.0360162	-4.55767
LINC01704	0.42211	-5.41894	2.42005	0.0158226	0.0360019	-4.55728
RPS4XP5	0.408295	-5.17415	2.42013	0.0158191	0.0359955	-4.55709
RDH12	-0.455698	-1.76418	-2.42017	0.015817	0.0359923	-4.55697
H2BFWT	0.412867	-6.00704	2.42022	0.0158149	0.0359889	-4.55685
LINC02057	-0.725775	-2.49441	-2.42034	0.01581	0.0359793	-4.55658
NTSR2	0.429376	-5.83063	2.42056	0.0158003	0.0359588	-4.55604
RPS3AP46	0.433484	-5.52532	2.42061	0.0157983	0.0359557	-4.55593
PHAX	-0.118784	4.90804	-2.42063	0.0157973	0.0359551	-4.55588
RNU6-181P	-0.384579	-5.28925	-2.42097	0.0157827	0.0359234	-4.55506
YWHAZP2	0.409389	-1.45911	2.42105	0.0157793	0.0359182	-4.55487
SNX18P26	0.397558	-5.80667	2.42104	0.0157798	0.0359182	-4.5549
KRTAP9-12P	0.353544	-6.15607	2.42108	0.0157783	0.0359178	-4.55482
AC119396.2	-0.38403	-3.28711	-2.4214	0.0157642	0.0358873	-4.55403
PABPN1L	-0.377861	-5.57346	-2.4216	0.0157559	0.0358699	-4.55357
AC035139.1	0.533489	-4.50934	2.42173	0.0157501	0.0358582	-4.55324
MLNR	0.542652	-4.5488	2.42238	0.0157223	0.0357964	-4.55169
MIR4660	-0.218973	-6.20571	-2.42245	0.0157192	0.0357908	-4.55152
KIF18BP1	0.36202	-6.10701	2.42256	0.0157148	0.0357823	-4.55127
USP40	0.17638	5.82056	2.42272	0.0157077	0.0357676	-4.55087
LINC02041	0.835823	-1.78835	2.42274	0.0157067	0.0357671	-4.55082
AL121890.3	-0.294983	-5.91494	-2.42285	0.0157021	0.035758	-4.55056
AP000851.2	0.617579	-4.97356	2.42295	0.015698	0.0357503	-4.55033
OR1J2	0.316126	-5.98358	2.42309	0.0156919	0.0357379	-4.54999
FAM66A	-0.567605	-4.13134	-2.42315	0.0156893	0.0357335	-4.54984
MIR4300HG	0.387943	-5.98364	2.42315	0.0156892	0.0357335	-4.54984
AC004805.2	0.249316	-6.12056	2.42315	0.0156893	0.0357335	-4.54985
SUGT1P4-STRA6LP	-0.371421	-0.821721	-2.4234	0.0156787	0.0357137	-4.54925
MIR646	0.390072	-5.65873	2.42356	0.0156717	0.0356995	-4.54886
AL450384.2	0.349611	0.219489	2.4236	0.01567	0.0356969	-4.54876
RPL41	0.214814	7.56178	2.42372	0.0156649	0.035687	-4.54848
AC079760.1	-0.288817	-6.01512	-2.42399	0.0156537	0.0356629	-4.54785
AC092611.1	0.400064	-2.44735	2.42426	0.0156421	0.0356379	-4.54719
THAP12	-0.175519	5.3872	-2.4243	0.0156402	0.0356351	-4.54709
ZNF230	-0.159171	2.24128	-2.42475	0.0156211	0.0355932	-4.54601
C18orf32	-0.191322	3.10451	-2.42478	0.0156197	0.0355914	-4.54593
GMEB2	0.179529	4.58697	2.42488	0.0156154	0.0355833	-4.5457
DCBLD2	0.421235	6.43846	2.42496	0.015612	0.0355771	-4.5455
BTF3P6	0.386426	-5.28143	2.42501	0.01561	0.0355739	-4.54539
RN7SL706P	0.337401	-6.04697	2.42505	0.0156084	0.0355718	-4.5453
AL157714.1	0.370988	-5.82821	2.4251	0.0156061	0.035568	-4.54517
AC131391.1	0.442484	-5.58036	2.42533	0.0155963	0.0355471	-4.54461
AC004130.2	0.519056	-0.170694	2.42557	0.0155863	0.0355259	-4.54405
FDX2	0.340728	1.00383	2.4259	0.0155723	0.0354954	-4.54326
HNRNPCP4	0.455081	-4.14182	2.42604	0.0155662	0.0354831	-4.54292
F11R	-0.190639	7.76025	-2.42661	0.0155419	0.0354293	-4.54155
TRBJ2-1	-0.514046	-4.07381	-2.42666	0.0155402	0.0354268	-4.54145
CNN2P9	-0.358377	-2.8496	-2.42679	0.0155343	0.035415	-4.54112
NPPC	0.645698	-4.02948	2.42683	0.0155326	0.0354125	-4.54102
SOX3	0.578821	-5.49539	2.42686	0.0155317	0.0354119	-4.54097
BHMT2	0.868764	1.91909	2.42694	0.0155283	0.0354056	-4.54077
DNAJC30	0.192541	3.8339	2.427	0.0155255	0.0354007	-4.54061
PRAMEF19	-0.21524	-6.30068	-2.42718	0.0155177	0.0353846	-4.54018
RNU6-986P	0.19594	-6.25768	2.42721	0.0155167	0.0353837	-4.54012
APBA1	0.314151	2.76142	2.42733	0.0155114	0.0353741	-4.53982
LINC00997	0.289003	2.32144	2.42733	0.0155118	0.0353741	-4.53984
CHD8	0.167732	6.49103	2.42735	0.0155107	0.0353741	-4.53978
GHSR	-0.289717	-6.09437	-2.42752	0.0155037	0.0353602	-4.53938
AC025809.1	-0.376614	-5.59518	-2.42767	0.0154973	0.035347	-4.53902
AL121578.2	0.326065	-5.98826	2.42768	0.0154969	0.035347	-4.53899
L3MBTL2	-0.136926	5.17035	-2.42779	0.0154922	0.0353385	-4.53873
AL356867.1	0.261448	-6.23887	2.42785	0.0154896	0.0353339	-4.53858
CRYZL2P	-0.235426	3.96127	-2.42795	0.0154854	0.0353259	-4.53834
PSMG3-AS1	-0.381807	3.28668	-2.428	0.0154831	0.0353236	-4.53821
CSH2	0.299053	-6.16695	2.42799	0.0154837	0.0353236	-4.53825
PTOV1-AS1	0.1721	3.6873	2.42801	0.0154826	0.0353236	-4.53819
COPE	0.255476	6.73254	2.42807	0.0154804	0.0353205	-4.53806
LINC02026	0.417455	-1.32627	2.4281	0.0154789	0.0353186	-4.53797
LINC02312	0.37645	-5.98607	2.42827	0.0154719	0.0353041	-4.53758
AC026464.1	0.403587	-5.67079	2.42843	0.0154652	0.0352903	-4.53719
SLC47A1P2	0.553248	-3.79884	2.42906	0.0154383	0.035232	-4.53567
CALHM1	-0.493883	-3.99949	-2.42905	0.015439	0.035232	-4.5357
LINC01549	0.395303	-5.81899	2.42906	0.0154384	0.035232	-4.53567
AC008280.3	-0.289342	-0.848589	-2.42921	0.0154322	0.035221	-4.53532
NTN3	0.544568	-3.5084	2.42935	0.0154264	0.0352093	-4.53499
FMNL2	-0.243791	6.06178	-2.42936	0.0154257	0.0352092	-4.53495
AC090515.1	-0.529183	-3.03312	-2.42941	0.0154237	0.0352061	-4.53483
AL157871.6	-0.362452	-5.66642	-2.42943	0.015423	0.0352061	-4.53479
KCNH1-IT1	0.288347	-6.18572	2.42966	0.0154131	0.0351848	-4.53422
SUMF1	-0.183257	5.57304	-2.42988	0.0154039	0.0351654	-4.5337
AC006487.2	-0.285047	-5.99786	-2.42992	0.0154021	0.0351627	-4.5336
MPZL3	0.248398	5.04324	2.42996	0.0154004	0.0351604	-4.5335
AL159169.3	0.54325	-3.19807	2.43002	0.0153981	0.0351566	-4.53337
AC068672.2	-0.154571	-6.39147	-2.43025	0.0153884	0.035136	-4.53282
TMEM40	0.691553	-0.180526	2.43032	0.0153856	0.0351311	-4.53266
AC069061.2	0.439213	-6.04518	2.43045	0.0153801	0.0351214	-4.53234
AC018620.1	0.389362	-5.55214	2.43043	0.0153807	0.0351214	-4.53238
HIST1H2APS5	0.364637	-5.76441	2.43045	0.01538	0.0351214	-4.53233
AL451164.2	0.315295	-5.87304	2.43052	0.015377	0.0351173	-4.53216
RASGRF2-AS1	0.481376	-3.92246	2.43086	0.015363	0.0350869	-4.53136
HERC2P7	0.281091	-5.99699	2.43087	0.0153623	0.0350869	-4.53132
DDX59	0.150655	4.25836	2.43087	0.0153625	0.0350869	-4.53134
RPL22P14	-0.130117	-6.37645	-2.43125	0.0153466	0.0350539	-4.53042
RN7SL310P	-0.229308	-6.22336	-2.43142	0.0153394	0.035039	-4.53001
LINC00612	-0.425231	-3.03934	-2.43153	0.0153346	0.0350295	-4.52973
GCNT2P1	-0.438072	-4.51895	-2.43166	0.0153292	0.0350187	-4.52943
FRG1-DT	-0.350199	-2.31985	-2.43179	0.0153236	0.0350074	-4.52911
AP3M1	0.13248	5.8248	2.43184	0.0153218	0.0350048	-4.529
ZNF205	0.307113	3.69886	2.43199	0.0153154	0.0349916	-4.52863
PPP1R1C	-0.598819	0.766776	-2.43227	0.0153038	0.0349678	-4.52797
THAP12P8	0.388892	-5.65712	2.43226	0.0153044	0.0349678	-4.528
AC018926.3	-0.335247	-2.26519	-2.43228	0.0153031	0.0349678	-4.52793
CACUL1	0.141217	6.02939	2.43226	0.015304	0.0349678	-4.52798
SLC25A11	-0.208511	5.69123	-2.43261	0.0152895	0.0349399	-4.52715
FLG2	-0.484741	-5.34948	-2.43311	0.0152688	0.034894	-4.52595
ZNF346-IT1	0.371931	-2.36696	2.4332	0.0152648	0.0348864	-4.52572
IGKV2-14	0.184392	-6.30816	2.43324	0.0152634	0.0348846	-4.52564
TKTL2	0.441445	-5.35842	2.43332	0.0152601	0.0348785	-4.52545
PRRG4	-0.25671	5.30089	-2.43338	0.0152572	0.0348734	-4.52528
AC005357.2	-0.413794	-5.46903	-2.43354	0.0152507	0.0348599	-4.52491
RBMY2HP	-0.0932121	-6.43564	-2.43398	0.0152326	0.03482	-4.52386
LRRC37A15P	0.423503	-1.5439	2.43406	0.0152292	0.0348139	-4.52367
NTSR1	0.842241	-3.04291	2.43416	0.0152247	0.034805	-4.52341
ADO	-0.131727	4.7074	-2.43445	0.015213	0.0347797	-4.52273
AC022523.3	-0.0489375	-6.46195	-2.4347	0.0152024	0.0347571	-4.52212
LNX1-AS1	0.395696	-5.81342	2.43546	0.015171	0.0346868	-4.5203
AL049873.2	-0.523867	-2.42218	-2.43551	0.0151687	0.0346843	-4.52016
AL022328.4	-0.424253	-0.978577	-2.4355	0.0151693	0.0346843	-4.5202
ABHD1	0.393489	-0.972815	2.43585	0.0151545	0.0346533	-4.51934
AC063926.3	0.56279	-5.1697	2.43607	0.0151457	0.0346348	-4.51883
AC099778.1	-0.246484	-0.517377	-2.43656	0.0151254	0.0345904	-4.51765
OR13Z1P	0.196536	-6.29724	2.43655	0.0151257	0.0345904	-4.51766
SCARNA20	-0.45119	-4.64601	-2.4366	0.0151236	0.0345887	-4.51755
CAB39	-0.155433	6.88823	-2.43664	0.015122	0.0345864	-4.51745
FBXL21P	0.618521	-5.49181	2.43699	0.0151074	0.0345546	-4.5166
EEF1GP4	0.392783	-5.51442	2.43701	0.0151066	0.0345542	-4.51655
SARM1	-0.233428	2.888	-2.43716	0.0151004	0.0345414	-4.51619
G0S2	-0.510215	4.04352	-2.43722	0.015098	0.0345374	-4.51605
BTBD6	0.20091	5.94975	2.43723	0.0150975	0.0345374	-4.51602
C19orf18	0.388566	-0.911381	2.43767	0.0150794	0.0344979	-4.51497
RN7SL635P	0.3502	-5.95845	2.43785	0.015072	0.0344824	-4.51454
AC138305.2	0.222649	-6.27376	2.43788	0.0150708	0.0344811	-4.51446
PPP6R1	0.188746	6.58831	2.43791	0.0150693	0.0344792	-4.51438
POLR2L	-0.31532	6.28722	-2.43809	0.015062	0.0344638	-4.51395
AC093323.1	0.214561	4.06509	2.43815	0.0150595	0.0344597	-4.51381
AC027319.1	0.458458	-3.72795	2.43834	0.0150517	0.0344434	-4.51335
AP004607.3	-0.0618906	-6.44897	-2.43847	0.0150464	0.0344325	-4.51304
SLC7A6	-0.226852	3.76644	-2.43867	0.0150383	0.0344155	-4.51256
RNU6-77P	0.428806	-6.0884	2.43889	0.0150291	0.034396	-4.51203
SAR1AP1	0.309594	-6.01357	2.43908	0.0150214	0.0343798	-4.51157
USF2	-0.178115	6.60459	-2.43912	0.0150197	0.0343773	-4.51147
AL050303.2	-0.032288	-6.46937	-2.43919	0.0150167	0.0343719	-4.5113
TCP1P3	0.474516	-4.81468	2.43921	0.0150158	0.0343713	-4.51125
ZNF358	-0.366674	4.98846	-2.4394	0.0150082	0.0343554	-4.5108
AC003684.1	-0.219208	-6.23926	-2.43948	0.0150049	0.0343494	-4.51061
RN7SKP82	-0.0322198	-6.4695	-2.43983	0.0149906	0.034318	-4.50977
IGHD2-21	0.343952	-5.91162	2.44043	0.0149658	0.0342626	-4.50831
CRTC1	-0.246838	4.36042	-2.44049	0.0149635	0.034259	-4.50818
AC239798.2	-0.465733	-3.68631	-2.44055	0.0149607	0.0342541	-4.50801
ZNF556	0.60677	-3.55172	2.44092	0.0149459	0.0342214	-4.50714
C5orf63	0.296405	2.20792	2.44109	0.0149389	0.0342069	-4.50672
LINC01987	0.29978	-6.10685	2.44113	0.0149371	0.0342042	-4.50662
APCS	0.466023	-6.05493	2.44134	0.0149286	0.0341863	-4.50612
AL008727.1	0.441341	-3.59499	2.44135	0.0149283	0.0341863	-4.5061
LRRC37BP1	0.149995	3.04954	2.44138	0.0149267	0.0341849	-4.50601
PSMC1	0.185323	4.14848	2.44155	0.0149199	0.0341707	-4.5056
AL355877.3	0.325047	-5.77857	2.4416	0.0149181	0.034168	-4.5055
AC079360.1	0.377167	-5.52396	2.44169	0.0149144	0.034161	-4.50528
Z97192.1	-0.578765	-4.93442	-2.44188	0.0149065	0.0341445	-4.50482
KCNIP4	-0.313045	0.435	-2.44243	0.0148841	0.0340947	-4.50349
SARNP	0.235613	1.34567	2.44248	0.0148821	0.0340915	-4.50337
LINC02612	0.269894	-6.21372	2.44262	0.0148763	0.0340797	-4.50303
TOMM7	-0.200446	6.87537	-2.44288	0.0148656	0.0340573	-4.5024
SRD5A3P1	0.187975	-6.2904	2.44287	0.0148659	0.0340573	-4.50242
SPG11	-0.177398	6.1278	-2.44301	0.0148602	0.034047	-4.50208
AC074029.4	-0.405872	-5.41406	-2.44314	0.014855	0.0340365	-4.50177
AC019294.3	0.230351	-6.16526	2.44325	0.0148506	0.034028	-4.50151
UQCRHP4	0.191928	-6.27701	2.44328	0.0148494	0.0340267	-4.50144
STPG2	0.436458	-2.61975	2.44341	0.0148442	0.0340163	-4.50113
DDX46	0.133273	5.99999	2.44399	0.0148207	0.0339637	-4.49973
TUBB7P	0.531867	-4.35493	2.44402	0.0148193	0.033962	-4.49965
KATNBL1P3	0.216853	-6.24841	2.44426	0.0148097	0.0339415	-4.49908
AC096754.1	0.238788	-6.25925	2.44451	0.0147995	0.0339195	-4.49847
HERPUD2	-0.121946	5.38548	-2.44474	0.0147902	0.0338997	-4.49792
FAM83C	0.538027	-5.51004	2.44481	0.0147872	0.0338942	-4.49774
CSN2	0.259481	-6.24064	2.44492	0.0147825	0.033885	-4.49746
JADE2	-0.232612	5.83922	-2.44506	0.0147771	0.033874	-4.49714
LINC01995	0.405323	-5.81038	2.44511	0.0147749	0.0338705	-4.49701
AC138392.1	-0.390901	-0.81602	-2.4452	0.0147712	0.0338634	-4.49679
POLD4	0.236008	4.51309	2.44544	0.0147617	0.0338441	-4.49622
RTL6	-0.199533	5.41279	-2.44543	0.0147622	0.0338441	-4.49625
AC024082.2	-0.331564	-5.92326	-2.44559	0.0147557	0.0338322	-4.49586
NME8	-0.372483	-1.43702	-2.44574	0.0147495	0.0338193	-4.49549
OR5L2	-0.032028	-6.46932	-2.44577	0.0147483	0.0338182	-4.49542
GLB1L	-0.22921	3.32057	-2.44583	0.0147459	0.033814	-4.49527
MFSD6L	0.730333	1.02712	2.44606	0.0147364	0.033795	-4.49471
RNMT	0.161436	5.45926	2.44605	0.014737	0.033795	-4.49474
DVL2	0.172761	4.98513	2.44625	0.0147287	0.033779	-4.49425
KIF12	0.696704	2.53726	2.44634	0.0147254	0.0337727	-4.49405
RPS12P17	0.401096	-5.37513	2.44637	0.014724	0.0337709	-4.49396
AL078601.1	0.316539	-6.01691	2.44647	0.01472	0.0337633	-4.49373
G3BP1	0.154553	7.37464	2.44658	0.0147155	0.0337545	-4.49346
SNORA22C	0.594168	-5.3741	2.44688	0.0147033	0.0337279	-4.49273
AC245140.1	-0.406454	-5.27635	-2.44695	0.0147006	0.0337231	-4.49257
AP000897.2	-0.449677	-5.80026	-2.44703	0.0146975	0.0337181	-4.49238
AC122688.2	0.178797	-6.31319	2.44702	0.0146978	0.0337181	-4.4924
RNA5SP418	-0.0330181	-6.46943	-2.44713	0.0146933	0.0337107	-4.49213
SNX18P23	0.230062	-6.21799	2.44716	0.0146922	0.0337096	-4.49206
NPIPB13	0.561689	-2.92538	2.44746	0.0146802	0.0336834	-4.49134
LRRC55	-0.662792	-0.997997	-2.4476	0.0146742	0.0336711	-4.49098
AC117394.1	-0.145286	-6.36244	-2.44782	0.0146656	0.0336529	-4.49047
FOXR1	0.351473	-5.84089	2.44787	0.0146634	0.0336493	-4.49034
RPL28	0.245461	9.12376	2.4479	0.0146624	0.0336485	-4.49028
RPS16P5	0.610086	-4.97353	2.44806	0.0146559	0.033635	-4.48989
C3orf35	0.332763	-0.719236	2.44835	0.014644	0.033609	-4.48917
PCM1	-0.248537	6.89804	-2.4484	0.0146423	0.0336066	-4.48907
CA10	1.16161	-2.83753	2.4485	0.0146382	0.0335986	-4.48882
RPS7P11	0.409782	-0.165674	2.44861	0.0146337	0.0335897	-4.48855
IRF5	-0.30207	4.23903	-2.44867	0.0146311	0.0335853	-4.48839
LAMTOR1	-0.180139	6.57256	-2.44892	0.0146212	0.0335638	-4.48779
AL023802.1	-0.421006	-5.50582	-2.44926	0.0146076	0.0335341	-4.48698
VN1R85P	-0.621649	-4.9808	-2.44941	0.0146016	0.0335216	-4.48661
AL356234.1	0.468043	-4.53982	2.44943	0.0146009	0.0335216	-4.48657
CBS	0.714054	-0.935432	2.44955	0.0145961	0.033512	-4.48628
IL32	-0.392168	6.07995	-2.44968	0.0145908	0.033502	-4.48596
UBA1	0.176961	8.40392	2.44967	0.0145911	0.033502	-4.48598
TBC1D3G	0.233027	-6.14996	2.44971	0.0145896	0.0335014	-4.48589
RN7SL113P	0.451679	-4.21922	2.44974	0.0145883	0.0334998	-4.48581
STON2	-0.350362	3.03062	-2.44979	0.0145864	0.0334969	-4.4857
EDF1	0.217099	7.4781	2.44981	0.0145856	0.0334964	-4.48565
MORC2-AS1	0.3603	-2.27105	2.44987	0.0145831	0.0334922	-4.4855
CRELD1	-0.226106	5.22008	-2.45001	0.0145774	0.0334806	-4.48515
NORAD	-0.183644	8.47033	-2.45004	0.0145762	0.0334791	-4.48508
RPL12P20	-0.556308	-5.4634	-2.45008	0.0145748	0.0334773	-4.48499
DCAF13P1	0.418285	-5.19515	2.4503	0.014566	0.0334585	-4.48446
GCDH	0.194458	4.22245	2.45032	0.0145649	0.0334576	-4.4844
AC105052.4	-0.331136	-5.83144	-2.45037	0.0145629	0.0334544	-4.48428
CAPN6	-0.953341	0.20864	-2.45058	0.0145545	0.0334365	-4.48377
GNAS-AS1	-0.582655	-3.24004	-2.45079	0.0145461	0.0334186	-4.48326
TARM1	-0.270126	-6.05507	-2.45087	0.014543	0.033413	-4.48307
PAGE4	-0.519993	-5.72067	-2.45092	0.014541	0.0334097	-4.48295
HNRNPA1P46	0.420715	-5.67803	2.45099	0.0145383	0.0334049	-4.48278
BCRP9	0.35094	-6.15841	2.45109	0.0145344	0.0333975	-4.48255
AL445645.1	0.367393	-1.91047	2.4512	0.0145299	0.0333886	-4.48228
IQCH-AS1	-0.235795	2.32732	-2.45122	0.0145291	0.0333881	-4.48223
RAB6C	-0.435029	-3.68611	-2.45148	0.0145187	0.0333656	-4.4816
LINC02819	0.227059	-6.26979	2.45161	0.0145134	0.0333548	-4.48127
AC002487.1	-0.0406275	-6.46723	-2.45176	0.0145076	0.0333431	-4.48093
BMS1P2	0.441429	-3.06639	2.45182	0.0145053	0.0333392	-4.48079
PPP4R1-AS1	-0.402979	-2.63408	-2.45242	0.0144812	0.0332852	-4.47932
LAX1	0.470188	2.04299	2.45267	0.0144714	0.033264	-4.47872
AL391219.1	-0.386408	-5.56572	-2.45271	0.0144696	0.0332614	-4.47861
AC005042.3	0.179969	-6.31214	2.453	0.0144584	0.0332369	-4.47793
PPIAP80	0.332925	-5.85286	2.4532	0.0144503	0.0332198	-4.47743
SNORD123	0.499587	-5.01874	2.45324	0.0144485	0.0332171	-4.47733
LRGUK	-0.458565	-0.607333	-2.45353	0.0144371	0.0331922	-4.47663
LINC02618	-0.553613	-4.47543	-2.45366	0.0144318	0.0331814	-4.4763
DCUN1D1	0.188615	5.17635	2.45369	0.0144306	0.0331801	-4.47623
SRSF6	0.151279	7.40311	2.45375	0.0144284	0.0331766	-4.4761
MIMT1	-0.320511	-5.95489	-2.45379	0.0144269	0.0331746	-4.47601
RNY4P23	0.149659	-6.33939	2.45401	0.014418	0.0331554	-4.47546
PLEKHF1	0.344876	3.66705	2.45449	0.0143992	0.0331136	-4.47431
AC009276.1	-0.150506	-6.34851	-2.45538	0.0143639	0.0330338	-4.47215
ENTR1P2	-0.441693	-5.17442	-2.45555	0.0143571	0.0330198	-4.47174
CLECL1	0.425048	-0.407051	2.45575	0.0143491	0.0330027	-4.47124
MRPS15P1	-0.29637	-5.96069	-2.45578	0.014348	0.0330015	-4.47117
LINC00922	-0.600203	-1.50629	-2.4559	0.0143431	0.0329918	-4.47088
AC099684.2	0.545394	-4.01898	2.45597	0.0143403	0.0329868	-4.4707
AC239804.2	0.386936	-5.67651	2.45607	0.0143365	0.0329793	-4.47047
AC093627.3	0.326328	-5.83575	2.45637	0.0143248	0.0329547	-4.46975
ZNF318	0.184754	4.96698	2.45636	0.0143252	0.0329547	-4.46977
AL591895.1	0.316462	2.54438	2.45665	0.0143136	0.0329309	-4.46906
SNORA28	0.589952	-4.57393	2.45689	0.0143041	0.0329104	-4.46847
AC073534.2	0.481546	-3.02355	2.45692	0.0143031	0.0329095	-4.46841
APOA4	0.548668	-5.7408	2.45706	0.0142975	0.032898	-4.46806
KLHL25	0.257769	3.07662	2.45707	0.0142972	0.032898	-4.46805
TMSB10P1	0.481485	-2.36351	2.45723	0.0142908	0.0328854	-4.46765
DTX3L	0.199899	6.87939	2.45741	0.0142836	0.0328703	-4.46721
BRI3P1	-0.450623	-2.47758	-2.45764	0.0142745	0.0328508	-4.46665
RNU7-200P	0.166412	-6.32433	2.45774	0.0142705	0.0328431	-4.4664
AC099489.1	0.367013	0.43045	2.45803	0.0142595	0.0328191	-4.46572
AC020763.4	0.431229	-1.01488	2.45804	0.0142589	0.0328191	-4.46568
RNU6-490P	0.197048	-6.29678	2.45823	0.0142514	0.0328032	-4.46522
AC025947.1	-0.111145	-6.41197	-2.45825	0.0142506	0.0328027	-4.46517
PDGFD	0.402724	3.14578	2.45845	0.0142428	0.0327863	-4.46469
ZNF101P1	0.237659	-6.2259	2.45856	0.0142386	0.032778	-4.46443
AC145285.7	-0.0391599	-6.46842	-2.45861	0.0142367	0.0327749	-4.46431
ELK3	-0.255375	6.18938	-2.45879	0.0142294	0.0327596	-4.46386
IGSF23	0.518373	-4.00093	2.45936	0.0142071	0.0327097	-4.46247
BEST3	0.674153	-4.4813	2.46013	0.0141771	0.0326421	-4.46061
AC113423.2	0.190989	-6.30223	2.46024	0.0141727	0.0326334	-4.46034
DSTNP1	-0.260804	-0.712403	-2.46037	0.0141675	0.0326228	-4.46001
TM9SF1	0.190712	3.22515	2.46057	0.0141598	0.0326064	-4.45953
RNA5SP536	-0.0901469	-6.42858	-2.46076	0.0141525	0.032591	-4.45908
RN7SL688P	0.358371	-5.70993	2.46089	0.0141472	0.03258	-4.45875
AC009075.2	0.250689	-6.13619	2.46109	0.0141397	0.0325643	-4.45828
AC104042.1	-0.0887394	-6.42596	-2.46111	0.0141389	0.0325638	-4.45823
AL512353.1	0.385163	-0.584793	2.46115	0.0141373	0.0325615	-4.45813
KRT16P1	0.933576	-1.36308	2.4616	0.0141195	0.0325219	-4.45702
LINC00391	0.261958	-6.18026	2.46162	0.014119	0.0325219	-4.45699
AC093599.1	0.317847	-6.02979	2.4617	0.0141156	0.0325158	-4.45678
RUFY3	-0.221623	5.05412	-2.46213	0.0140991	0.0324792	-4.45575
SPANXD	0.45714	-6.06292	2.46234	0.014091	0.0324618	-4.45524
XRCC6P1	0.477822	-4.57441	2.46256	0.0140823	0.0324432	-4.45469
AC009229.2	0.465351	-4.87617	2.463	0.0140651	0.032405	-4.45362
ZNF493	-0.352703	3.19715	-2.46313	0.01406	0.0323947	-4.4533
PCMTD2	0.173809	5.92824	2.46316	0.014059	0.0323937	-4.45323
RHEBP2	-0.424161	-3.01663	-2.46338	0.0140504	0.0323752	-4.45269
AC026877.1	-0.335296	-0.22047	-2.46357	0.0140431	0.0323598	-4.45223
AC008883.1	0.355803	-5.87678	2.46361	0.0140417	0.0323579	-4.45215
SERPINA3	-0.841042	-1.39066	-2.46369	0.0140386	0.0323522	-4.45195
LINC02549	0.20492	-6.2897	2.46388	0.014031	0.0323362	-4.45148
NPIPB15	0.926894	-0.078223	2.46401	0.0140262	0.0323265	-4.45118
APOF	0.598528	-4.89006	2.46406	0.0140243	0.0323234	-4.45105
AC100823.2	0.3596	-5.65072	2.4641	0.0140228	0.0323213	-4.45096
RPS29P32	-0.122342	-6.40162	-2.46419	0.0140193	0.0323146	-4.45074
LINC01976	0.384476	-5.92274	2.46425	0.0140168	0.0323103	-4.45058
OR51V1	-0.0172421	-6.47231	-2.46426	0.0140164	0.0323103	-4.45056
ZNF362	-0.202093	5.26235	-2.46435	0.0140128	0.0323037	-4.45033
ERO1B	0.440206	4.1291	2.46457	0.0140045	0.0322862	-4.44981
KRT8P22	0.456273	-5.04349	2.4646	0.0140032	0.0322857	-4.44973
RN7SL66P	-0.113916	-6.40401	-2.46459	0.0140037	0.0322857	-4.44976
LINC02132	-0.495636	-4.54197	-2.46471	0.013999	0.0322776	-4.44946
BABAM1	0.176822	5.21087	2.46504	0.0139863	0.0322496	-4.44866
AC068489.1	0.240421	-6.17624	2.46518	0.0139809	0.0322385	-4.44832
CR392039.5	0.614374	-4.07665	2.4652	0.0139802	0.0322383	-4.44827
LINC01949	0.252266	-6.12261	2.46524	0.0139785	0.0322358	-4.44817
AC009088.2	0.303278	-5.88273	2.46542	0.0139716	0.0322214	-4.44773
NPIPB1P	0.533894	-4.50001	2.46555	0.0139665	0.032211	-4.44741
HIF1AN	-0.149955	5.81745	-2.46557	0.013966	0.032211	-4.44738
BACH1-AS1	-0.421094	-3.18481	-2.4656	0.0139648	0.0322097	-4.4473
CTAG2	1.02915	-4.88909	2.46567	0.0139619	0.0322045	-4.44712
AC026700.1	0.400707	-5.42212	2.46577	0.0139582	0.0321973	-4.44689
AL391005.1	-0.424469	-5.61975	-2.46596	0.0139506	0.0321813	-4.44641
IRS3P	0.517791	-4.03853	2.46603	0.0139479	0.0321764	-4.44624
RNU6-1147P	0.178599	-6.28781	2.46604	0.0139478	0.0321764	-4.44623
HSD17B2	-0.863845	0.200634	-2.4662	0.0139415	0.0321644	-4.44583
RPS10	0.263723	7.20402	2.46627	0.0139387	0.0321591	-4.44565
SPATC1	-0.400876	-1.80135	-2.46641	0.0139333	0.0321495	-4.44531
AC093325.1	0.229854	-6.19953	2.4664	0.0139339	0.0321495	-4.44535
AC138696.1	-0.46256	-4.47625	-2.46649	0.0139304	0.0321441	-4.44512
PXMP2	0.267034	2.96217	2.46669	0.0139226	0.0321276	-4.44463
AC011373.1	0.42476	-5.3466	2.46675	0.0139202	0.0321235	-4.44448
AC022023.1	0.231052	-6.20584	2.46678	0.0139194	0.0321229	-4.44443
AL133372.2	0.457739	-5.92427	2.46691	0.0139141	0.0321132	-4.44409
AC008629.3	-0.190762	-6.25016	-2.4669	0.0139145	0.0321132	-4.44412
AL391840.2	-0.524108	-4.93216	-2.46711	0.0139063	0.0320969	-4.4436
LINC01665	0.442764	-5.974	2.46713	0.0139056	0.0320966	-4.44355
IQCD	0.377807	2.2076	2.46721	0.0139027	0.0320913	-4.44337
AC005999.1	-0.15334	-6.36865	-2.46738	0.013896	0.0320773	-4.44295
CNIH3	0.367497	1.83917	2.46761	0.0138872	0.0320584	-4.44239
MS4A13	0.30048	-6.20378	2.46799	0.0138727	0.0320263	-4.44147
EMG1	0.217712	4.16781	2.468	0.0138723	0.0320263	-4.44144
FKBP4P6	0.31217	-5.9144	2.46802	0.0138715	0.0320261	-4.44139
AC010463.2	0.299817	-5.89399	2.46826	0.0138625	0.0320067	-4.44081
CES5AP1	0.600842	-4.8557	2.46848	0.0138539	0.0319882	-4.44027
RACK1	0.195542	9.85815	2.46854	0.0138518	0.0319848	-4.44014
AC020763.5	0.326343	-5.92004	2.46866	0.0138472	0.0319756	-4.43984
REELD1	-0.619339	-3.5932	-2.46872	0.0138449	0.0319717	-4.4397
MED23	0.153953	5.01476	2.46877	0.013843	0.0319685	-4.43957
GPR50	0.613363	-5.52453	2.46894	0.0138363	0.0319545	-4.43915
TMSB15B-AS1	-0.425037	-3.49465	-2.46901	0.0138338	0.0319504	-4.43899
TRMT2B-AS1	0.357149	-5.58616	2.469	0.0138339	0.0319504	-4.439
AL607028.1	0.514167	-4.68844	2.46907	0.0138314	0.0319474	-4.43884
GPC5-AS2	-0.193552	-6.33566	-2.46909	0.0138306	0.0319468	-4.43878
AC090970.1	-0.483739	-4.84063	-2.46933	0.0138215	0.0319273	-4.4382
AC090772.2	0.471548	-5.42038	2.47011	0.0137916	0.0318594	-4.43629
ERC2	0.405474	-0.310753	2.47016	0.0137898	0.0318567	-4.43617
EHMT1	0.160674	5.80547	2.47053	0.0137758	0.0318257	-4.43528
AC145423.2	0.436954	-3.10021	2.47064	0.0137713	0.0318166	-4.43499
RNU6-190P	0.409161	-5.18225	2.47074	0.0137677	0.0318097	-4.43476
AC080037.1	0.425802	-3.23104	2.47078	0.0137661	0.0318073	-4.43466
AL512288.1	0.44935	-4.56397	2.47094	0.01376	0.0317946	-4.43426
AL356458.1	-0.0628067	-6.45485	-2.47119	0.0137505	0.0317741	-4.43366
AP003041.1	-0.340378	-5.80496	-2.47128	0.0137472	0.0317679	-4.43345
AC103681.1	0.256788	-6.22853	2.47129	0.0137468	0.0317679	-4.43342
AC023051.1	0.557759	-4.37391	2.4715	0.0137387	0.031751	-4.4329
PGBD4	0.205456	1.62007	2.47158	0.0137358	0.0317456	-4.43271
OR10J6P	0.2256	-6.27111	2.4716	0.0137347	0.0317445	-4.43265
ITIH4-AS1	-0.405852	-5.32174	-2.47176	0.0137288	0.0317322	-4.43226
COPS2	-0.165623	5.91358	-2.47207	0.0137171	0.0317064	-4.43151
AC138932.4	-0.0627339	-6.45401	-2.47225	0.0137102	0.031692	-4.43107
IGHD6-19	0.32364	-5.96038	2.47251	0.0137002	0.0316702	-4.43042
SNORA30	0.301026	-6.0256	2.47307	0.0136793	0.0316232	-4.42908
AP003038.1	0.29474	-6.10846	2.47344	0.013665	0.0315914	-4.42815
EBF2	-0.457929	-0.237688	-2.47371	0.0136551	0.0315699	-4.42751
AL627443.1	0.293829	-6.14478	2.47382	0.0136506	0.031561	-4.42722
LINC00222	-0.472885	-4.57339	-2.47385	0.0136496	0.0315599	-4.42716
DLGAP1-AS5	-0.727792	-4.49951	-2.47389	0.0136481	0.0315579	-4.42706
AC087318.1	0.409424	-5.63753	2.47394	0.0136464	0.0315552	-4.42695
LINC00397	0.270949	-6.23033	2.47401	0.0136434	0.0315498	-4.42676
ZFYVE27	0.151871	4.96346	2.47407	0.0136413	0.0315462	-4.42662
AC015819.2	-0.484999	-3.67745	-2.47424	0.0136349	0.0315327	-4.4262
AL669818.1	-0.385277	-5.56481	-2.47481	0.0136132	0.031484	-4.4248
ZNF529	0.221401	3.73828	2.47482	0.0136131	0.031484	-4.42479
SIRT1	-0.177306	4.85666	-2.475	0.0136064	0.0314709	-4.42436
PMS2P9	0.427362	-5.20414	2.47507	0.0136035	0.0314663	-4.42417
AL021937.3	-0.337978	-5.94541	-2.47506	0.0136038	0.0314663	-4.42419
TSPAN31	-0.252627	5.56438	-2.47533	0.0135937	0.0314455	-4.42353
NACAP8	0.448139	-4.10409	2.47553	0.0135862	0.0314295	-4.42304
AL050343.2	-0.357966	-0.924964	-2.47556	0.0135852	0.0314287	-4.42299
AL121985.3	-0.493814	-4.50472	-2.47589	0.0135728	0.0314019	-4.42217
SNAI3-AS1	-0.233829	0.956087	-2.47588	0.0135731	0.0314019	-4.42219
CCT8L2	0.214848	-6.26529	2.47632	0.0135564	0.0313661	-4.42111
LINC01581	0.222368	-6.25517	2.47644	0.0135521	0.0313575	-4.42083
AL034399.1	0.287155	-6.14829	2.47653	0.0135487	0.031351	-4.42061
AC018946.1	-0.483983	-5.44052	-2.47687	0.013536	0.0313229	-4.41978
ZP1	0.56015	-3.15821	2.47693	0.0135336	0.0313187	-4.41962
RTL8B	-0.280514	3.94117	-2.47705	0.0135292	0.0313098	-4.41933
FAM200B	-0.171352	4.06852	-2.47706	0.0135287	0.0313098	-4.41931
NEFM	-0.80314	-3.69588	-2.4771	0.0135273	0.0313081	-4.41921
CPSF1P1	0.646222	-0.827063	2.47713	0.0135261	0.0313068	-4.41913
SRXN1	0.585348	1.1126	2.47771	0.0135045	0.0312582	-4.41772
AC138207.3	-0.42652	-2.49202	-2.47802	0.013493	0.0312327	-4.41697
AC004975.1	0.442538	-3.83793	2.47869	0.0134678	0.0311759	-4.41532
CMPK1	0.151224	7.63271	2.47884	0.013462	0.0311638	-4.41494
RPL35	0.266207	8.39122	2.47901	0.013456	0.0311511	-4.41454
AL021407.3	0.550488	-3.24991	2.47926	0.0134467	0.0311309	-4.41393
SNORD83A	0.479287	-3.56997	2.47939	0.0134418	0.031121	-4.41361
ZNF292	0.236611	5.1766	2.4795	0.0134376	0.0311125	-4.41333
AC113385.3	0.414808	-5.15877	2.47955	0.0134358	0.0311097	-4.41322
RPS6P8	0.424578	-5.47541	2.47974	0.0134286	0.0310945	-4.41275
ABCG8	0.524664	-5.4357	2.47978	0.013427	0.031092	-4.41264
ABCC6P2	-0.485601	-0.378951	-2.47986	0.013424	0.0310865	-4.41244
RNU6-1331P	0.178912	-6.31309	2.47992	0.0134217	0.0310826	-4.41229
RNU6-1272P	0.251689	-6.13832	2.48001	0.0134186	0.0310766	-4.41209
ZNF33BP1	0.569706	-3.92881	2.48025	0.0134097	0.0310575	-4.4115
RALYL	-0.51303	-5.7872	-2.48063	0.0133955	0.0310258	-4.41056
HIGD1AP6	0.278978	-6.15487	2.48066	0.0133943	0.0310244	-4.41049
TRAPPC12-AS1	0.323167	-0.504505	2.48075	0.013391	0.0310181	-4.41027
TMTC3	0.224781	4.93774	2.48079	0.0133897	0.0310163	-4.41018
IFNA1	-0.326269	-6.07326	-2.48103	0.0133808	0.030997	-4.40959
WBP1	0.212109	3.57643	2.48139	0.0133671	0.0309676	-4.40869
VN1R21P	0.191702	-6.30159	2.48138	0.0133675	0.0309676	-4.40872
TMEM253	-0.481568	-3.58006	-2.48156	0.0133611	0.0309555	-4.40829
AC068042.1	-0.151622	-6.36231	-2.48161	0.0133591	0.0309522	-4.40816
KY	-0.558537	-2.6044	-2.48192	0.0133474	0.0309265	-4.40739
AC010542.1	-0.452293	-5.05189	-2.48198	0.0133454	0.030923	-4.40725
PANK1	0.298605	2.81271	2.48254	0.0133248	0.0308766	-4.40589
AC005042.1	0.543264	-4.15468	2.48263	0.0133212	0.0308706	-4.40565
RNF5	0.217579	5.46868	2.48262	0.0133216	0.0308706	-4.40568
AC008429.3	-0.250152	-6.11824	-2.48279	0.0133152	0.0308585	-4.40525
RAB39B	-0.42348	0.382322	-2.48286	0.0133129	0.0308545	-4.4051
AL512652.1	0.445317	-3.77705	2.48301	0.0133072	0.0308425	-4.40472
TRBJ2-2P	-0.512558	-4.38008	-2.48315	0.0133021	0.0308322	-4.40439
RNU6-1266P	0.379347	-5.60069	2.48342	0.0132922	0.0308106	-4.40373
AMD1P4	0.56078	-4.99197	2.48349	0.0132897	0.030806	-4.40356
HIST2H2BA	-0.554497	-2.77659	-2.48364	0.013284	0.0307942	-4.40318
AC011477.3	0.293455	-0.594408	2.48389	0.0132748	0.030774	-4.40257
AC135782.2	-0.262194	-6.12923	-2.4841	0.0132671	0.0307576	-4.40206
LINC01802	0.316724	-5.95555	2.48413	0.013266	0.0307563	-4.40198
AC079610.1	0.340387	-1.17942	2.48444	0.0132547	0.0307314	-4.40123
AL161756.2	0.414521	-5.12809	2.48458	0.0132493	0.0307203	-4.40087
ZFYVE16	-0.180886	5.44105	-2.48505	0.013232	0.0306814	-4.39971
AC006037.2	0.303567	-6.10375	2.48507	0.0132313	0.0306812	-4.39967
TAS2R7	-0.100795	-6.41169	-2.48531	0.0132224	0.030662	-4.39908
HNRNPA1P72	-0.224139	-6.19582	-2.4854	0.0132191	0.0306556	-4.39886
ZNF419	0.208146	2.94896	2.48544	0.0132177	0.0306536	-4.39876
AC005046.1	-0.381107	-1.04729	-2.48569	0.0132084	0.0306334	-4.39814
RNU6-451P	0.182404	-6.28336	2.4857	0.013208	0.0306334	-4.39811
AL591479.1	0.611705	-4.08232	2.48614	0.0131921	0.0305982	-4.39705
IGLV3-4	0.271194	-6.16249	2.48618	0.0131904	0.0305982	-4.39693
BTAF1	0.225312	5.2631	2.48614	0.013192	0.0305982	-4.39704
BNIP3P38	0.195399	-6.29826	2.48615	0.0131917	0.0305982	-4.39702
GC	0.736143	-5.48811	2.48652	0.0131781	0.0305712	-4.39611
DOCK7	0.193187	4.91971	2.4867	0.0131715	0.0305571	-4.39567
LINC01621	0.226924	-6.26992	2.48712	0.0131561	0.0305228	-4.39464
AC087392.4	-0.447379	-3.43117	-2.4873	0.0131495	0.0305087	-4.39419
HIST2H4B	0.323678	-5.83791	2.48731	0.0131492	0.0305087	-4.39417
AC008696.1	0.289637	-5.93671	2.48743	0.0131448	0.0305003	-4.39387
SUSD4	0.571642	3.20426	2.48752	0.0131415	0.0304941	-4.39365
GUSB	0.2163	6.86039	2.48767	0.013136	0.0304827	-4.39329
AC003991.2	0.447675	-3.91631	2.48775	0.0131331	0.0304773	-4.39309
FAM47A	0.284698	-6.21797	2.48787	0.0131285	0.0304679	-4.39278
AC006970.2	-0.616715	-4.89201	-2.48791	0.0131272	0.0304661	-4.39269
PFN1P6	0.446611	-2.00576	2.48795	0.0131259	0.0304654	-4.3926
PI4K2B	0.20115	5.03892	2.48794	0.0131263	0.0304654	-4.39263
ACTL7B	-0.308234	-5.8653	-2.48839	0.0131098	0.0304296	-4.39152
OR5M11	0.304941	-6.14499	2.48843	0.0131081	0.0304271	-4.39141
AL359073.1	0.437262	-4.66999	2.48846	0.0131072	0.0304266	-4.39134
BCL7A	0.227473	4.4109	2.48846	0.0131073	0.0304266	-4.39135
ALKBH7	-0.393415	4.61636	-2.4889	0.0130912	0.0303918	-4.39026
KRT9	0.443613	-5.77471	2.48915	0.0130821	0.0303719	-4.38965
RPL7P60	0.391599	-5.54052	2.48918	0.0130809	0.0303704	-4.38957
GJB4	0.897861	-2.50636	2.48942	0.0130721	0.0303513	-4.38897
CYCSP40	-0.450042	-5.13999	-2.48949	0.0130697	0.030347	-4.38881
CPLX1	0.522991	1.61995	2.48961	0.0130653	0.0303394	-4.38851
MRPL35P4	0.333832	-6.07908	2.4896	0.0130658	0.0303394	-4.38855
SPATA8	0.438347	-5.49477	2.48967	0.0130631	0.0303357	-4.38837
AL080313.2	0.38654	-5.70895	2.48975	0.0130602	0.0303304	-4.38817
LINC02097	0.507777	-5.24556	2.48978	0.013059	0.0303288	-4.38809
EEF1A1P41	-0.23492	-6.18728	-2.48986	0.0130562	0.0303235	-4.38789
SNORA73	0.367265	-5.73479	2.48995	0.0130528	0.030317	-4.38767
NAA11	0.779098	-5.28595	2.49018	0.0130445	0.030299	-4.3871
SOAT1	0.189246	6.59964	2.49031	0.01304	0.0302899	-4.3868
SNRPCP10	-0.200647	-6.23552	-2.49044	0.0130353	0.0302802	-4.38648
KRT18P33	0.454905	-5.05723	2.49051	0.0130326	0.0302753	-4.3863
LINC01788	0.369122	-6.00419	2.49052	0.0130322	0.0302753	-4.38627
AC010307.3	0.324558	-5.97756	2.49054	0.0130314	0.0302751	-4.38622
LINC00609	0.534752	-5.22192	2.49056	0.0130308	0.0302751	-4.38618
CLTB	-0.313944	5.87203	-2.49057	0.0130305	0.0302751	-4.38616
SNORD121A	0.350583	-5.71002	2.49115	0.0130093	0.0302278	-4.38472
TRIM80P	-0.503244	-3.23294	-2.4913	0.0130041	0.0302169	-4.38436
DISC1	0.27073	2.79966	2.49137	0.0130016	0.0302124	-4.38419
MINAR2	-0.279488	-6.17561	-2.49143	0.0129994	0.0302088	-4.38405
OR11H13P	0.275063	-6.12933	2.49164	0.0129917	0.0301921	-4.38352
AC012676.5	0.393017	0.689527	2.49165	0.0129912	0.0301921	-4.38348
TMCO3	0.235379	6.02993	2.49166	0.0129911	0.0301921	-4.38348
MEIKIN	0.487084	-5.16593	2.49179	0.0129864	0.0301837	-4.38316
AC137590.2	-0.189054	-6.26929	-2.49181	0.0129854	0.0301828	-4.38309
DCTD	0.148171	6.2649	2.49202	0.0129779	0.0301664	-4.38258
AC078802.1	0.470502	-3.24224	2.49213	0.012974	0.0301587	-4.38231
AC092849.1	-0.41637	-3.52891	-2.49222	0.0129708	0.0301527	-4.3821
AL450384.1	0.490305	-4.07794	2.49245	0.0129623	0.0301342	-4.38152
OR5AC4P	0.240746	-6.23864	2.49251	0.0129602	0.0301305	-4.38137
DIP2C	-0.205421	4.73993	-2.49267	0.0129545	0.0301186	-4.38099
AL445487.1	0.484573	-5.22545	2.49275	0.0129515	0.0301129	-4.38078
RNU2-68P	-0.366736	-5.76866	-2.49293	0.0129449	0.030099	-4.38033
ARHGAP36	0.587643	-5.58382	2.49319	0.0129357	0.0300789	-4.3797
AC022616.1	0.369897	-6.00429	2.49354	0.0129232	0.0300511	-4.37885
AC092535.4	0.611156	-4.2462	2.49387	0.0129112	0.0300244	-4.37802
AC010653.2	0.339349	-5.78162	2.49391	0.0129098	0.0300226	-4.37793
AP000265.1	0.432632	-5.12626	2.4942	0.0128994	0.0299996	-4.37722
TCAF1	-0.204103	4.10234	-2.4943	0.0128957	0.0299923	-4.37696
SNX18P13	-0.456489	-5.3446	-2.49435	0.0128939	0.0299894	-4.37684
AC009097.3	-0.284612	-5.99863	-2.49437	0.0128933	0.0299894	-4.3768
MIR34AHG	0.377329	-3.02784	2.49443	0.0128909	0.0299851	-4.37663
AL354989.2	0.450757	-5.11835	2.49461	0.0128845	0.0299715	-4.3762
CBWD1	-0.225499	2.87365	-2.49468	0.0128822	0.0299674	-4.37604
VENTX	-0.395109	0.273424	-2.49474	0.0128798	0.0299632	-4.37587
ZNF603P	-0.505536	-5.03217	-2.4952	0.0128633	0.029926	-4.37474
AC010300.1	-0.543167	-0.791207	-2.49557	0.0128502	0.0298969	-4.37384
RNU6-1189P	-0.51347	-5.16323	-2.4958	0.0128421	0.0298793	-4.37328
TUBGCP4	0.18178	3.95133	2.49581	0.0128415	0.0298792	-4.37324
AC098592.1	0.475341	-6.03202	2.49622	0.0128268	0.0298463	-4.37223
ADAM20	-0.542066	-4.05392	-2.49625	0.0128259	0.0298455	-4.37217
CMTM4	-0.272163	6.05109	-2.49635	0.0128223	0.0298383	-4.37191
AL136038.5	0.387039	-3.24974	2.49644	0.0128192	0.0298324	-4.3717
SNUPN	0.190141	3.96622	2.4965	0.0128168	0.0298282	-4.37154
CNN2P2	-0.173448	-6.3224	-2.49652	0.0128163	0.0298282	-4.3715
AC106873.2	0.265293	-6.23542	2.49663	0.0128122	0.0298201	-4.37122
AC138951.1	0.62618	-4.19133	2.49665	0.0128116	0.0298199	-4.37118
RNA5SP394	0.211766	-6.22789	2.49665	0.0128114	0.0298199	-4.37117
RNA5SP515	-0.489946	-5.14965	-2.49681	0.0128057	0.0298087	-4.37077
MIR3944	0.252503	-6.10643	2.49725	0.01279	0.0297736	-4.36969
AC108718.1	-0.658847	-4.43768	-2.49729	0.0127886	0.0297716	-4.36959
GPCPD1	-0.318084	6.40433	-2.49758	0.0127783	0.029749	-4.36888
PCED1A	0.256653	4.70788	2.4978	0.0127704	0.0297317	-4.36833
RNA5SP146	-0.172415	-6.32263	-2.49787	0.0127681	0.0297276	-4.36817
MRNIP	0.277031	4.05537	2.49793	0.0127658	0.0297236	-4.36801
KARSP2	-0.482206	-5.14005	-2.49806	0.0127611	0.029714	-4.36769
AC010319.5	-0.236442	-6.15284	-2.49807	0.0127607	0.029714	-4.36766
TRGV5	-0.514657	-1.32895	-2.4983	0.0127526	0.0296968	-4.3671
AC073475.1	-0.411959	-3.35826	-2.49836	0.0127505	0.0296932	-4.36695
DBX2	-0.299634	-6.03739	-2.49837	0.0127502	0.0296932	-4.36693
FTCD-AS1	0.257522	-6.15248	2.49858	0.0127429	0.029678	-4.36642
CD300LD	-0.367682	-5.82357	-2.49861	0.0127415	0.0296761	-4.36633
AC126763.1	0.268912	-6.0878	2.49862	0.0127413	0.0296761	-4.36631
CATSPER1	-0.598112	0.63018	-2.49884	0.0127337	0.0296604	-4.36578
AC011472.2	-0.439872	-2.28463	-2.4989	0.0127312	0.0296559	-4.36561
AC012174.1	0.777969	-4.8469	2.49893	0.0127304	0.0296554	-4.36556
AL731563.2	0.441512	-5.56768	2.49895	0.0127297	0.029655	-4.36551
RET	0.725326	1.17497	2.49901	0.0127275	0.0296511	-4.36535
ELOB	0.284944	6.86418	2.49944	0.0127122	0.0296172	-4.36429
ISOC1	-0.184827	4.59973	-2.49943	0.0127124	0.0296172	-4.3643
ULK4P2	-0.445704	-4.76543	-2.49995	0.0126942	0.0295774	-4.36304
AL031595.2	-0.434682	-3.02872	-2.49998	0.0126931	0.029576	-4.36296
LINC00336	0.650515	-3.2347	2.5002	0.0126852	0.0295592	-4.36241
RTP4	-0.388929	2.5585	-2.5002	0.0126853	0.0295592	-4.36241
AC087463.1	-0.0636192	-6.45141	-2.50043	0.012677	0.0295425	-4.36184
ANO3	-0.696032	-0.162172	-2.50073	0.0126666	0.0295196	-4.36111
RNA5SP75	0.200873	-6.29334	2.50085	0.0126623	0.0295107	-4.36081
AC096996.2	0.260464	-6.18511	2.50124	0.0126483	0.0294807	-4.35983
FAM214B	-0.201931	4.70301	-2.50123	0.0126487	0.0294807	-4.35986
BCAS2P3	-0.19544	-6.34271	-2.50123	0.0126489	0.0294807	-4.35987
KCNH1	0.535255	-3.17533	2.50134	0.0126449	0.0294753	-4.35959
AL049780.1	0.421142	-3.19397	2.50206	0.0126196	0.0294177	-4.35782
ACOT6	0.435302	-5.26013	2.50232	0.0126102	0.029397	-4.35716
ZNF23	0.241315	0.492004	2.50251	0.0126038	0.0293833	-4.35671
SUMO2P10	0.241291	-6.15526	2.50258	0.012601	0.0293781	-4.35652
MIR345	0.263896	-6.09615	2.50271	0.0125966	0.0293691	-4.35621
AC019080.6	0.296467	-0.709971	2.50275	0.0125954	0.0293675	-4.35612
TNFRSF4	0.428751	2.10135	2.50277	0.0125944	0.0293665	-4.35605
AC113146.1	0.46151	-5.37613	2.50297	0.0125873	0.0293514	-4.35556
RNU6-298P	0.300674	-5.89399	2.50326	0.0125772	0.0293291	-4.35485
AC015631.1	0.508946	-5.9917	2.50356	0.0125666	0.0293055	-4.3541
PFN1P2	-0.416816	-1.78115	-2.50436	0.0125386	0.0292414	-4.35212
AC091153.4	0.420351	-4.68647	2.50447	0.0125348	0.0292338	-4.35185
PIGZ	-0.32269	2.16723	-2.50453	0.0125327	0.0292303	-4.35171
DUXAP1	-0.461659	-5.05315	-2.50474	0.0125252	0.029214	-4.35118
KRT18P14	0.410691	-5.50936	2.50486	0.0125211	0.0292058	-4.35089
HNRNPA1P73	0.278305	-6.11905	2.50516	0.0125106	0.0291826	-4.35015
TRMT10C	0.196149	4.44489	2.50524	0.0125078	0.0291773	-4.34995
MIR598	-0.190556	-6.26994	-2.50545	0.0125004	0.0291614	-4.34943
OVCH1-AS1	-0.606544	-4.19297	-2.50567	0.0124929	0.0291449	-4.34889
RN7SL678P	0.291778	-6.15674	2.50577	0.0124895	0.0291383	-4.34865
LINC01931	-0.32178	-5.98689	-2.50589	0.0124851	0.0291293	-4.34834
AC018690.1	-0.236578	-0.848993	-2.50603	0.0124802	0.0291193	-4.348
RPL23AP28	0.199611	-6.29448	2.50625	0.0124726	0.0291028	-4.34746
AC133565.1	0.217116	-6.27874	2.50645	0.0124656	0.0290876	-4.34696
SUMO2P19	0.483842	-3.83374	2.50655	0.0124621	0.0290817	-4.34671
LINC00266-1	-0.415825	-5.48985	-2.50654	0.0124625	0.0290817	-4.34674
APOBEC3F	0.290067	2.62294	2.50675	0.012455	0.0290667	-4.3462
SLC6A14	-0.715157	5.50042	-2.5068	0.0124535	0.0290644	-4.3461
MDM1	0.205234	3.4296	2.50694	0.0124486	0.0290544	-4.34575
FAM86MP	0.499372	-5.18208	2.50695	0.0124481	0.0290544	-4.34571
SNORA19	0.354932	-5.8748	2.507	0.0124465	0.029052	-4.3456
AL355149.1	-0.120188	-6.39504	-2.50704	0.0124451	0.02905	-4.3455
AC027309.1	-0.311816	-5.98035	-2.50706	0.0124442	0.0290491	-4.34544
AC131235.2	0.398381	-2.80416	2.5071	0.0124429	0.0290472	-4.34534
MAPK12	0.378815	3.08532	2.50723	0.0124384	0.0290381	-4.34503
GSK3A	0.196938	5.92662	2.50729	0.0124364	0.0290347	-4.34488
AP001781.1	0.589969	-4.20802	2.50743	0.0124316	0.0290247	-4.34454
CYCSP11	0.19101	-6.27061	2.50749	0.0124292	0.0290204	-4.34437
POM121C	0.177995	5.42247	2.5076	0.0124255	0.0290133	-4.34411
CNNM3	-0.1687	5.12272	-2.5076	0.0124256	0.0290133	-4.34412
AC008750.8	-0.439508	-3.24184	-2.50827	0.0124021	0.0289609	-4.34244
AC104088.1	0.699439	-5.087	2.50853	0.0123933	0.0289415	-4.34181
AC006441.1	0.503948	-3.61501	2.5087	0.0123875	0.0289292	-4.34139
ANKRD63	0.398906	-5.71462	2.50871	0.012387	0.0289292	-4.34136
AC126124.1	0.293692	-5.94717	2.50892	0.0123797	0.0289136	-4.34084
CD300A	-0.328627	3.7762	-2.50896	0.0123782	0.0289113	-4.34073
EHD3	-0.254861	3.79912	-2.50917	0.012371	0.0288957	-4.34021
KCTD7	0.198192	4.00748	2.50929	0.0123668	0.0288871	-4.33991
AL096870.2	0.241419	-0.0433911	2.50931	0.0123662	0.028887	-4.33987
TDH	-0.595188	-3.77613	-2.50936	0.0123644	0.0288841	-4.33974
LINC01257	0.784432	-5.09846	2.5094	0.012363	0.028882	-4.33964
AC005828.4	-0.417994	-3.55637	-2.50959	0.0123566	0.0288684	-4.33918
AC010374.2	-0.0669756	-6.44646	-2.50964	0.0123549	0.0288657	-4.33906
AC107068.1	0.275809	1.51871	2.50991	0.0123455	0.0288449	-4.33839
AC090541.1	0.699241	-5.02259	2.51004	0.0123408	0.0288352	-4.33805
STAG1	-0.225272	4.66981	-2.51025	0.0123335	0.0288194	-4.33753
ABHD10	0.157557	4.6601	2.51036	0.01233	0.0288125	-4.33728
RPL13P4	0.378114	-5.72964	2.51073	0.012317	0.0287835	-4.33635
RN7SL30P	0.345199	-6.04837	2.51079	0.012315	0.0287801	-4.3362
MIR5694	-0.038396	-6.4687	-2.51086	0.0123128	0.028776	-4.33604
AC002044.2	-0.545812	-2.98502	-2.51109	0.0123048	0.0287587	-4.33547
KIF7	0.367318	2.02956	2.5112	0.012301	0.028751	-4.33519
PVR	-0.232796	5.67843	-2.51145	0.0122923	0.0287319	-4.33456
CCDC58P1	0.323375	-5.88233	2.51151	0.0122904	0.0287286	-4.33443
AP001208.1	0.270375	-6.12268	2.51163	0.012286	0.0287196	-4.33411
AC111170.1	0.555182	-4.28996	2.5117	0.0122835	0.0287151	-4.33393
TLX3	0.52245	-5.84338	2.51188	0.0122774	0.0287021	-4.33349
AGBL5	0.180637	5.04411	2.51188	0.0122774	0.0287021	-4.33349
KC877982.1	0.516047	-5.89282	2.51192	0.0122762	0.0287018	-4.33341
MIR219A1	0.439103	-5.17157	2.51194	0.0122755	0.0287015	-4.33336
AC008728.1	0.257737	-6.20731	2.51209	0.0122702	0.0286902	-4.33297
AC083799.1	0.234212	2.96889	2.5126	0.0122527	0.0286505	-4.33171
AC008894.2	-0.442015	-3.09765	-2.51269	0.0122498	0.028645	-4.3315
AL391832.3	-0.45469	-3.23728	-2.51283	0.0122447	0.0286343	-4.33113
SIM2	0.547574	0.785431	2.51307	0.0122365	0.0286164	-4.33054
AP003072.2	0.424099	-3.0278	2.5132	0.0122322	0.0286075	-4.33022
AL731563.1	0.473676	-5.41103	2.51331	0.0122283	0.0285998	-4.32995
LINC02225	0.287749	-6.0956	2.51338	0.0122261	0.0285958	-4.32978
AC074375.1	0.244902	-6.21775	2.51385	0.0122099	0.0285595	-4.32861
CDC42SE2	0.184703	6.5797	2.51384	0.01221	0.0285595	-4.32862
MACROD2-IT1	0.304294	-6.02523	2.51395	0.0122065	0.0285537	-4.32836
MTATP8P1	-0.572649	-2.48496	-2.5141	0.0122014	0.028543	-4.32799
CYP2E1	0.552337	0.285068	2.51427	0.0121955	0.0285306	-4.32757
AC040963.1	0.441464	-5.92824	2.51444	0.0121897	0.0285181	-4.32714
AC018462.1	-0.438665	-2.7053	-2.51446	0.012189	0.0285177	-4.32709
AC046185.3	0.407749	1.1908	2.51446	0.0121888	0.0285177	-4.32708
RPL29P7	0.434974	-5.25306	2.51505	0.0121687	0.0284727	-4.32562
RNF166	-0.217257	4.41897	-2.51508	0.0121677	0.0284716	-4.32554
LINC01937	-0.135219	-6.38229	-2.51515	0.0121656	0.0284679	-4.32539
AC018712.1	0.361635	-5.94816	2.51519	0.0121639	0.0284652	-4.32527
AC091133.6	0.493333	-3.36063	2.51522	0.0121632	0.0284648	-4.32522
RN7SL832P	-0.394333	-1.66497	-2.51564	0.0121486	0.0284319	-4.32415
AL031133.1	-0.388762	-5.31158	-2.5157	0.0121468	0.0284289	-4.32402
AP001476.2	-0.116657	-6.40334	-2.51585	0.0121415	0.0284177	-4.32364
AC243964.4	-0.275702	3.14001	-2.51591	0.0121395	0.0284143	-4.32349
RPL18	0.237509	9.02737	2.51592	0.012139	0.0284143	-4.32346
TRA2A	0.157322	6.27201	2.51594	0.0121386	0.0284143	-4.32342
DDX11L16	0.324876	-6.16371	2.51622	0.012129	0.0283934	-4.32272
SNORA11C	-0.0265222	-6.46895	-2.51623	0.0121286	0.0283934	-4.32269
CXCL17	-0.694373	7.2549	-2.51635	0.0121244	0.0283852	-4.32239
Z95115.1	0.25837	1.31769	2.51641	0.0121224	0.0283817	-4.32224
AC008892.1	0.308714	-6.03459	2.51646	0.0121207	0.0283789	-4.32212
AC022107.1	0.26209	1.48151	2.51647	0.0121205	0.0283789	-4.3221
AL117329.2	0.220914	-6.24439	2.51661	0.0121157	0.0283697	-4.32175
AC004704.1	0.619841	-5.52599	2.51722	0.0120948	0.0283221	-4.32023
PRELID3BP6	0.40618	-5.6836	2.51784	0.012074	0.0282745	-4.3187
AC006023.2	0.422729	-5.35865	2.51788	0.0120727	0.0282727	-4.3186
C19orf53	0.249914	5.96021	2.51797	0.0120696	0.0282667	-4.31838
KRT19P4	0.173457	-6.31799	2.518	0.0120684	0.0282651	-4.31829
UBXN7-AS1	-0.401492	-5.31858	-2.51812	0.0120642	0.0282566	-4.31798
AC011476.2	0.534914	-3.52631	2.51817	0.0120627	0.0282542	-4.31787
CYP21A2	0.637075	-1.98486	2.5186	0.0120483	0.0282217	-4.31681
AC093425.1	-0.466048	-5.1401	-2.51864	0.0120469	0.0282199	-4.31671
RNU6V	0.414601	-5.21347	2.51864	0.012047	0.0282199	-4.31671
NCOR2	-0.245375	8.0405	-2.51877	0.0120423	0.0282113	-4.31637
AC145350.3	-0.0718931	-6.44712	-2.51907	0.0120324	0.0281893	-4.31564
AC099524.1	0.418855	-1.60386	2.5192	0.0120278	0.02818	-4.31531
KRT19P3	0.288328	-6.03883	2.51929	0.0120248	0.0281741	-4.31508
LINC01280	0.337331	-6.05508	2.5194	0.0120211	0.0281666	-4.31481
AC139718.1	0.406781	-6.05335	2.51972	0.0120102	0.0281423	-4.31401
MAP9	-0.298403	4.04252	-2.51977	0.0120086	0.0281397	-4.31388
SPATA2L	-0.349886	3.57607	-2.51988	0.0120051	0.0281327	-4.31363
AC008267.4	0.394316	-5.45944	2.51998	0.0120015	0.0281257	-4.31337
LINC00492	0.288895	-6.15677	2.52017	0.0119951	0.0281119	-4.31289
AL158212.2	0.448176	-3.35161	2.52019	0.0119946	0.0281119	-4.31285
NDUFB4P6	0.468209	-5.28248	2.52048	0.0119848	0.0280902	-4.31213
AL451063.1	0.344506	-5.84615	2.52058	0.0119814	0.0280833	-4.31188
AC108112.1	0.247352	-6.25155	2.52069	0.0119776	0.0280758	-4.3116
AP000756.1	0.352028	-6.05925	2.52074	0.0119758	0.0280727	-4.31146
AL358176.1	0.312739	-6.10855	2.52077	0.0119749	0.0280718	-4.3114
SMCR5	0.608794	-4.39651	2.52104	0.0119659	0.0280519	-4.31073
CAMKV	0.570779	-4.64806	2.52119	0.0119608	0.0280412	-4.31035
RNU6-944P	0.438655	-5.29989	2.52124	0.011959	0.0280382	-4.31022
UPK2	0.657425	-1.89993	2.52126	0.0119583	0.0280378	-4.31017
LINC02157	-0.429663	-5.39223	-2.52153	0.0119495	0.0280183	-4.30952
ZNF329	-0.249228	3.34557	-2.52186	0.0119383	0.0279935	-4.30869
ZNF483	-0.420394	0.0290227	-2.52189	0.0119374	0.0279925	-4.30862
CU639417.4	0.359814	-5.97071	2.52209	0.0119305	0.0279776	-4.30811
FRG2HP	0.260898	-6.23937	2.52211	0.01193	0.0279776	-4.30807
AP003049.1	-0.0279287	-6.47023	-2.52255	0.0119153	0.0279443	-4.30698
AC098818.1	-0.282294	-6.05754	-2.52295	0.0119016	0.0279135	-4.30596
AF015720.1	0.201905	-6.29241	2.52296	0.0119015	0.0279135	-4.30595
WBP1LP7	-0.0332439	-6.46963	-2.52321	0.0118929	0.0278955	-4.30531
NDUFA8	0.219502	5.05231	2.52346	0.0118846	0.0278773	-4.30469
AC073065.1	0.348506	-5.87464	2.52348	0.0118839	0.0278769	-4.30464
SUMO2P15	-0.350328	-5.70766	-2.5235	0.0118834	0.0278769	-4.3046
AC096631.2	0.39146	-5.49534	2.52364	0.0118788	0.0278672	-4.30426
HMGN2P34	0.270087	-6.09768	2.52398	0.0118675	0.0278419	-4.30342
MIR378G	0.312917	-5.95498	2.52399	0.0118669	0.0278418	-4.30337
AC139103.1	0.482368	-5.26409	2.52401	0.0118662	0.0278413	-4.30332
NABP1	0.344341	5.00038	2.52476	0.0118413	0.0277841	-4.30146
HOXB2	0.524541	2.54701	2.5253	0.0118234	0.0277433	-4.30012
NPM1P27	0.393042	1.15126	2.52556	0.0118146	0.0277239	-4.29946
AC007255.1	0.756987	-2.31333	2.52576	0.0118082	0.0277099	-4.29897
SPANXC	0.507336	-6.01779	2.52601	0.0117997	0.0276913	-4.29834
ADCK1	0.220957	3.12583	2.52605	0.0117983	0.0276893	-4.29824
AL022341.1	0.428048	-2.86291	2.52608	0.0117975	0.0276886	-4.29817
CAPN8	0.687224	5.6801	2.5264	0.0117869	0.0276669	-4.29738
AL121990.1	0.414532	-5.4529	2.52637	0.0117877	0.0276669	-4.29744
CCDC62	0.313818	-1.7992	2.52637	0.0117877	0.0276669	-4.29743
AL354872.2	0.452905	-2.31523	2.52688	0.011771	0.0276311	-4.29618
AC097468.2	0.344235	-6.08046	2.52694	0.0117689	0.0276279	-4.29602
NFYC	0.144736	5.68279	2.52693	0.0117691	0.0276279	-4.29603
PLAAT4	-0.470801	5.96735	-2.52697	0.011768	0.0276279	-4.29596
WFDC8	0.447099	-5.67541	2.52699	0.0117672	0.0276271	-4.29589
RBAKDN	0.689272	-4.40695	2.52735	0.0117552	0.0276003	-4.29499
AC090124.1	0.283564	-6.14504	2.52735	0.0117552	0.0276003	-4.29499
SLC25A41	0.61475	-2.64454	2.52747	0.0117514	0.0275938	-4.29471
AC027020.1	-0.498727	-4.58297	-2.52771	0.0117432	0.0275757	-4.29409
PPIAP26	0.490499	-5.32342	2.52774	0.0117423	0.0275746	-4.29401
AL355990.2	0.336377	-6.08922	2.52777	0.0117416	0.0275741	-4.29396
FRG2JP	0.326855	-6.18006	2.52778	0.011741	0.027574	-4.29392
AC118344.1	-0.525358	-2.41366	-2.52803	0.0117328	0.0275559	-4.2933
AC016683.1	0.46561	-4.87995	2.52828	0.0117246	0.027538	-4.29268
KRT18P21	0.4406	-5.27622	2.52857	0.011715	0.0275166	-4.29195
AC019069.1	-0.441039	0.186085	-2.52866	0.0117119	0.0275105	-4.29172
AC093730.1	0.493681	-5.98157	2.52869	0.0117109	0.0275093	-4.29164
AC012170.1	0.488093	-4.37905	2.52876	0.0117087	0.0275055	-4.29148
LINC01603	0.35365	-5.88528	2.52924	0.0116928	0.0274692	-4.29027
MAPK8IP2	0.592269	2.3702	2.52933	0.0116899	0.0274637	-4.29005
FRS3	0.296712	2.77051	2.52935	0.0116894	0.0274636	-4.29001
AC005064.1	0.826105	-3.45578	2.52963	0.01168	0.0274429	-4.2893
AC005034.2	0.463335	-4.70439	2.52981	0.011674	0.0274298	-4.28884
SUMO2P3	0.477155	-4.61424	2.52994	0.0116698	0.0274224	-4.28853
AGAP9	0.37853	1.55958	2.52993	0.0116703	0.0274224	-4.28857
SHROOM1	0.309403	4.11914	2.53024	0.01166	0.0274006	-4.28778
AC133485.4	-0.0449025	-6.46268	-2.53024	0.01166	0.0274006	-4.28778
LINC01013	-0.580528	-3.67445	-2.53041	0.0116545	0.0273901	-4.28736
ITK	-0.437871	2.9261	-2.53073	0.0116437	0.027366	-4.28654
NNT	0.240563	6.1496	2.53081	0.0116413	0.0273613	-4.28636
TCF12	-0.166161	6.0163	-2.53084	0.0116403	0.0273602	-4.28628
KRTAP15-1	-0.0643984	-6.45468	-2.53093	0.0116372	0.0273542	-4.28605
CGB2	0.355483	-6.15432	2.53096	0.0116362	0.0273529	-4.28597
AC121493.1	-0.433673	-3.74867	-2.53114	0.0116305	0.0273407	-4.28553
AC008739.5	0.471446	-5.3785	2.53147	0.0116196	0.0273165	-4.28471
GIT1	0.218413	6.24915	2.53165	0.0116138	0.0273041	-4.28426
SUSD1	-0.222602	4.44503	-2.53221	0.0115955	0.027262	-4.28286
AC022960.1	-0.470346	-4.96646	-2.53224	0.0115944	0.0272607	-4.28278
ALDH16A1	-0.294936	4.8368	-2.53249	0.0115862	0.0272425	-4.28215
U1	0.529364	-2.57349	2.53273	0.0115782	0.0272251	-4.28154
LINC02812	-0.501728	-3.3709	-2.53291	0.0115726	0.0272131	-4.28111
ADAM6	0.485147	-6.03774	2.53299	0.0115699	0.0272078	-4.2809
SLC16A13	0.307904	2.71903	2.53321	0.0115627	0.0271921	-4.28035
ARPC3P5	0.474408	-4.74953	2.53333	0.0115588	0.0271841	-4.28005
GAPDHP34	-0.0994295	-6.42736	-2.53334	0.0115585	0.0271841	-4.28003
INHBE	0.584508	-1.70884	2.53338	0.0115572	0.0271828	-4.27993
AL591416.1	0.288975	-6.16586	2.53359	0.0115504	0.0271679	-4.2794
AC026316.3	-0.24849	-6.18145	-2.5337	0.0115466	0.0271603	-4.27912
RNY1P9	0.463312	-4.93386	2.53422	0.0115299	0.027122	-4.27783
RNU6-1165P	-0.453906	-4.90737	-2.53431	0.0115269	0.0271163	-4.2776
UBE2L6	-0.29417	6.52948	-2.53432	0.0115267	0.0271163	-4.27759
LINC02290	0.289486	-6.0397	2.53442	0.0115233	0.0271102	-4.27732
LINC02499	0.249357	-6.22116	2.53448	0.0115213	0.0271066	-4.27717
AC007375.2	0.17505	-6.31656	2.5345	0.0115208	0.0271066	-4.27713
AC011603.2	0.408482	-3.39685	2.53456	0.0115187	0.0271029	-4.27697
NARS	0.164474	7.04754	2.5346	0.0115174	0.0271015	-4.27687
AF238378.1	-0.0974273	-6.42047	-2.5346	0.0115176	0.0271015	-4.27689
AC008413.2	-0.0363925	-6.4683	-2.53482	0.0115102	0.0270864	-4.27631
MTCO1P31	0.405928	-5.37451	2.53491	0.0115074	0.027081	-4.2761
AL139393.2	0.464714	-6.00806	2.5353	0.0114947	0.0270524	-4.27512
ANKRD62	-0.521515	-4.91844	-2.53541	0.0114912	0.0270453	-4.27485
GLOD5	-0.546531	-0.0210636	-2.53557	0.0114859	0.0270339	-4.27444
LINC00500	0.258305	-6.14955	2.5357	0.0114817	0.0270254	-4.27412
AC008751.2	0.183778	-6.30541	2.53573	0.0114809	0.0270246	-4.27406
RPL32P9	0.269353	-6.15665	2.53585	0.0114769	0.0270164	-4.27375
BAX	0.223049	5.69553	2.53596	0.0114733	0.027009	-4.27347
AC021534.1	0.335434	-6.17235	2.53637	0.01146	0.026979	-4.27244
MRPS36P4	-0.26363	-6.11078	-2.53653	0.011455	0.0269683	-4.27205
AC008083.1	0.167041	-6.32376	2.5373	0.0114299	0.0269105	-4.27011
AC009022.2	0.189327	-6.28112	2.53734	0.0114288	0.026909	-4.27002
LINC02624	-0.181036	-6.30565	-2.53739	0.0114271	0.0269062	-4.26989
AC109479.3	0.178486	-6.31347	2.53754	0.0114222	0.0268959	-4.26951
RPL21P106	-0.238743	-6.17001	-2.5377	0.011417	0.0268847	-4.2691
SLC2A13	-0.328704	3.91496	-2.5383	0.0113978	0.0268407	-4.26761
Z95114.1	0.411631	-4.4061	2.53839	0.011395	0.0268352	-4.26739
AC010609.1	0.402752	-5.8884	2.53888	0.011379	0.0267987	-4.26614
WNK3	0.607743	0.447957	2.53897	0.0113761	0.0267931	-4.26592
RN7SL546P	-0.574734	-5.0767	-2.5394	0.0113622	0.0267616	-4.26484
AC083906.4	0.334371	-5.97746	2.53941	0.011362	0.0267616	-4.26482
PITPNC1	0.345726	5.01376	2.53953	0.0113582	0.0267545	-4.26452
AL359091.2	0.545028	-4.55189	2.53964	0.0113547	0.0267474	-4.26425
B3GNT5	-0.346662	4.98886	-2.53966	0.0113541	0.0267473	-4.26421
HMGA1P4	0.406385	-1.48959	2.53971	0.0113525	0.0267445	-4.26408
HAND2-AS1	-0.547793	-5.21261	-2.53987	0.0113474	0.0267337	-4.26368
AC139783.2	0.263587	-6.13425	2.54008	0.0113404	0.0267185	-4.26313
AC090114.3	0.458651	-0.406049	2.54051	0.0113269	0.0266887	-4.26207
AC087632.1	0.256369	-6.19228	2.54049	0.0113273	0.0266887	-4.2621
BX470102.1	0.505857	-0.0725925	2.54054	0.0113259	0.0266877	-4.26199
AC009268.2	0.437047	-3.44933	2.54087	0.0113151	0.0266636	-4.26115
AC090023.1	0.391129	-6.12227	2.54091	0.0113139	0.0266628	-4.26105
BIRC6	0.24527	6.57293	2.5409	0.0113143	0.0266628	-4.26109
OTX2-AS1	0.460915	-5.76228	2.54103	0.0113102	0.0266554	-4.26076
SMIM23	0.46143	-5.40564	2.54145	0.0112966	0.0266246	-4.2597
SDHAF1	0.281313	3.39608	2.54185	0.0112839	0.0265958	-4.2587
AC093763.1	0.335799	-6.17202	2.54198	0.0112797	0.0265872	-4.25837
AC246785.2	0.451177	-4.9996	2.54219	0.011273	0.0265725	-4.25784
AC092916.2	0.375347	-5.57801	2.54228	0.0112701	0.0265669	-4.25762
REG1A	1.0933	-4.32998	2.54233	0.0112685	0.0265642	-4.25749
GPRC5D-AS1	-0.282877	2.15554	-2.54243	0.0112655	0.0265583	-4.25725
C12orf74	0.587994	0.203497	2.54257	0.011261	0.0265488	-4.2569
LINC01992	0.659253	-5.64188	2.54269	0.0112573	0.0265412	-4.2566
HIST1H1A	0.483603	-5.93934	2.54298	0.0112479	0.0265204	-4.25587
AC020703.1	-0.417163	-5.47977	-2.54301	0.0112469	0.0265191	-4.25579
AL020989.1	-0.0919513	-6.43051	-2.54363	0.0112273	0.026474	-4.25424
ODF2-AS1	0.470063	-3.81407	2.54367	0.011226	0.0264722	-4.25414
AC008686.1	0.389108	-5.51738	2.54367	0.0112259	0.0264722	-4.25412
TMEM126A	0.211962	3.85067	2.54381	0.0112214	0.0264635	-4.25377
AC007557.1	-0.171215	-6.34195	-2.54384	0.0112204	0.0264624	-4.25369
SHISAL1	0.646757	0.965163	2.54387	0.0112197	0.0264619	-4.25364
AC008808.2	-0.402875	-5.98586	-2.54389	0.011219	0.0264615	-4.25359
UQCRC1	0.221585	7.01055	2.5439	0.0112185	0.0264615	-4.25354
ANKRD18CP	-0.589478	-3.6986	-2.54428	0.0112066	0.0264344	-4.2526
AC024580.1	0.403225	-0.632745	2.5445	0.0111995	0.026419	-4.25204
AC068234.2	0.500404	-1.93363	2.54462	0.0111957	0.0264112	-4.25174
LINC01948	0.482392	-2.5501	2.54468	0.0111939	0.026408	-4.25159
RBPMS2P1	0.180078	-6.31204	2.54485	0.0111884	0.0263963	-4.25116
AC016876.1	-0.379379	1.79845	-2.54497	0.0111847	0.0263887	-4.25087
AP000350.2	0.617494	-3.94593	2.54514	0.0111793	0.0263771	-4.25044
AC115618.1	0.31372	-1.09236	2.54516	0.0111786	0.0263766	-4.25038
AL161651.1	-0.142006	-6.37117	-2.5452	0.0111775	0.0263751	-4.25029
AC009884.1	0.473675	-5.87515	2.54534	0.0111731	0.0263658	-4.24994
LRRC28	-0.168931	3.57608	-2.54541	0.0111708	0.0263615	-4.24976
AC012512.1	0.772179	-4.25444	2.5456	0.0111649	0.0263487	-4.24929
RNF31	0.185083	4.39011	2.54588	0.0111558	0.0263286	-4.24857
AF287957.1	-0.471453	-3.4667	-2.54633	0.0111416	0.0262962	-4.24744
LINC01885	0.367494	-6.14352	2.54637	0.0111405	0.0262947	-4.24735
EGLN1	0.216016	5.93385	2.54656	0.0111345	0.0262816	-4.24687
ATG2A	0.204844	5.58363	2.54697	0.0111215	0.0262521	-4.24583
AC022960.2	0.514721	-5.02494	2.54702	0.0111199	0.0262495	-4.2457
LYPD4	0.488529	-5.74356	2.54749	0.0111053	0.0262162	-4.24454
AL133163.1	0.573896	-3.93018	2.54762	0.0111011	0.0262076	-4.2442
AC024937.1	-0.440459	-4.24965	-2.54762	0.0111011	0.0262076	-4.24421
SCGB2A1	-0.997925	-1.13226	-2.54804	0.0110878	0.0261784	-4.24314
AC024681.2	0.211694	-6.28361	2.54806	0.0110872	0.0261781	-4.24309
SNPH	-0.372676	2.17023	-2.54817	0.0110838	0.0261712	-4.24282
HJV	0.551058	-4.66653	2.5482	0.0110828	0.02617	-4.24274
AP004607.4	0.251791	-6.24756	2.54829	0.0110801	0.0261648	-4.24252
HERC2P5	0.498843	-5.30996	2.54837	0.0110775	0.0261609	-4.24232
ZNF702P	0.459092	2.60736	2.54835	0.0110779	0.0261609	-4.24235
ADAM3A	0.293322	-6.19137	2.5484	0.0110765	0.0261596	-4.24223
AC090774.2	0.467425	-5.78716	2.54844	0.0110753	0.0261581	-4.24214
AC005840.3	-0.467056	-4.48927	-2.5486	0.0110704	0.0261476	-4.24175
AC243773.1	0.37403	-6.13765	2.5486	0.0110703	0.0261476	-4.24174
DGKZ	0.184066	5.85254	2.54873	0.0110661	0.0261397	-4.2414
PRKCZ-AS1	-0.367716	1.56464	-2.54893	0.0110598	0.026126	-4.2409
GPR176-DT	0.47817	-4.75338	2.549	0.0110577	0.0261223	-4.24073
AC005237.1	0.624012	-3.47271	2.54902	0.0110572	0.0261221	-4.24068
U2	0.376794	-5.66094	2.5491	0.0110546	0.0261172	-4.24048
AL592437.2	0.360453	-5.80297	2.54943	0.0110441	0.0260936	-4.23964
HMGB3P4	0.492906	-4.39455	2.54946	0.0110431	0.0260924	-4.23956
AC021146.2	0.449046	-5.74777	2.54948	0.0110426	0.0260923	-4.23951
MIR1270	0.461164	-5.32488	2.54952	0.0110413	0.0260903	-4.23941
AL645608.3	0.515907	-5.45988	2.54986	0.0110307	0.0260665	-4.23856
RNU6-3P	0.319201	-6.05629	2.55038	0.0110146	0.0260296	-4.23726
LINC00051	0.604882	-5.48523	2.55095	0.0109966	0.0259882	-4.23581
SPIDR	-0.193771	6.19698	-2.55102	0.0109946	0.0259846	-4.23565
C2orf83	0.319527	-5.98315	2.55103	0.0109941	0.0259846	-4.23561
KIFAP3	-0.167248	5.29662	-2.55111	0.0109916	0.0259799	-4.23541
ADAM9	0.296264	7.60365	2.55117	0.0109899	0.025977	-4.23527
AC103987.1	0.277314	-6.08418	2.55117	0.01099	0.025977	-4.23527
MFSD2B	0.379984	-0.934941	2.55134	0.0109847	0.0259669	-4.23485
MIR8064	0.295165	-5.9594	2.55156	0.0109778	0.0259517	-4.23429
AC009948.1	0.349996	-2.77185	2.55164	0.0109753	0.025947	-4.23409
RNA5SP194	0.277726	-6.14843	2.55168	0.010974	0.0259451	-4.23398
AL365434.2	-0.197784	-6.28894	-2.55168	0.010974	0.0259451	-4.23398
AP003170.5	0.397792	-5.52658	2.55181	0.0109699	0.0259377	-4.23365
WDR87	0.947847	-3.41086	2.55204	0.0109626	0.0259216	-4.23306
SYT13	1.31564	0.0515757	2.55209	0.0109611	0.0259192	-4.23294
RNU6-6P	0.265178	-6.10244	2.55216	0.0109591	0.0259155	-4.23277
LRFN3	0.304897	3.7352	2.55271	0.010942	0.0258762	-4.23139
CSPG4P12	-0.483796	-0.443356	-2.55289	0.0109363	0.0258639	-4.23093
AC074032.1	-0.297717	-0.467568	-2.55307	0.0109306	0.0258516	-4.23047
AC090617.4	-0.447167	-4.76116	-2.55318	0.0109272	0.0258446	-4.23019
CYP7B1	0.397829	2.31378	2.55324	0.0109256	0.0258419	-4.23005
SNORA59A	0.349276	-2.82989	2.5536	0.0109144	0.0258166	-4.22914
SV2A	0.520414	2.22516	2.55365	0.0109128	0.025814	-4.22901
AC119044.1	-0.364876	-1.27199	-2.5537	0.0109112	0.0258114	-4.22889
RPL36AP48	0.410328	-5.65526	2.55372	0.0109105	0.0258109	-4.22883
VDAC1P13	0.374304	-5.8636	2.55375	0.0109098	0.0258102	-4.22877
FABP6	-0.77406	0.893973	-2.55389	0.0109053	0.0258007	-4.2284
HLA-DQB2	-0.67053	5.27745	-2.55467	0.0108812	0.025745	-4.22644
RNU7-77P	-0.305272	-5.99817	-2.55484	0.010876	0.0257337	-4.22601
PGAM5P1	0.238578	-6.25944	2.55506	0.0108692	0.0257188	-4.22546
AL122008.4	0.232017	-6.22824	2.55563	0.0108516	0.0256781	-4.22402
COX20P2	0.3495	-5.75737	2.55581	0.0108459	0.025666	-4.22356
DECR1	-0.197617	5.68804	-2.55588	0.0108439	0.0256623	-4.22339
GPR143	0.527874	1.40662	2.55594	0.0108421	0.0256592	-4.22324
ZC3H4	-0.159859	5.50272	-2.55602	0.0108395	0.025654	-4.22303
RN7SKP22	0.24991	-6.17919	2.55628	0.0108315	0.0256363	-4.22237
AL161912.2	0.284079	-6.18438	2.55646	0.0108261	0.0256247	-4.22193
MRGPRG-AS1	0.419952	-6.03007	2.55649	0.010825	0.0256233	-4.22184
RPARP-AS1	-0.25283	3.73111	-2.55685	0.0108142	0.0255987	-4.22095
PPATP1	0.373252	-5.73126	2.55692	0.0108118	0.0255942	-4.22075
SNX5	-0.152637	6.717	-2.55736	0.0107983	0.0255634	-4.21965
AC095057.3	-0.382099	-0.262628	-2.55746	0.0107952	0.0255572	-4.21939
OR7E154P	-0.0326097	-6.46985	-2.5577	0.0107879	0.0255411	-4.21879
AC006330.1	0.44948	-1.62964	2.55776	0.0107862	0.0255385	-4.21865
CDK2AP2	0.374317	6.45247	2.55775	0.0107863	0.0255385	-4.21866
GRK4	-0.193791	1.83128	-2.55795	0.0107803	0.0255263	-4.21816
AC139426.1	0.277983	-6.17656	2.55801	0.0107785	0.0255233	-4.21802
ATP1B3P1	-0.433714	-5.38706	-2.55809	0.010776	0.0255185	-4.21781
HTR2A	-0.50114	-1.44101	-2.55824	0.0107713	0.0255084	-4.21742
SLC22A16	-0.603551	-2.72433	-2.55831	0.0107691	0.0255044	-4.21724
AP001962.1	0.456572	-5.55411	2.55867	0.0107583	0.0254799	-4.21635
AC004080.2	0.404472	-6.02901	2.55884	0.010753	0.0254685	-4.21591
AC110079.1	0.303976	2.15011	2.55934	0.0107377	0.0254334	-4.21465
AL512310.7	0.388609	-5.66871	2.55949	0.0107332	0.0254239	-4.21428
AC092807.1	0.431135	-5.50997	2.55958	0.0107304	0.0254182	-4.21404
AC010605.1	0.339583	-5.80703	2.55968	0.0107275	0.0254125	-4.2138
LINC01894	-0.515057	-4.74873	-2.56003	0.0107166	0.0253879	-4.2129
AC097534.2	-0.290278	0.320084	-2.56004	0.0107163	0.0253879	-4.21287
AC078795.1	0.365935	-0.962344	2.56061	0.010699	0.0253484	-4.21144
PLCD4	-0.212831	1.81129	-2.56076	0.0106944	0.0253387	-4.21106
C1QTNF3	0.453566	2.45532	2.56088	0.0106907	0.0253309	-4.21074
RPS2P7	0.435887	-0.571748	2.56106	0.0106853	0.0253194	-4.2103
HMGB3P30	0.192133	-6.27873	2.5612	0.0106809	0.02531	-4.20993
AC105384.2	-0.438952	-5.23324	-2.5613	0.0106781	0.0253045	-4.2097
AC007879.1	0.363415	-5.66148	2.56155	0.0106703	0.0252871	-4.20905
SNORA46	0.532493	-5.57303	2.56157	0.0106698	0.0252871	-4.20901
AL022318.2	0.374417	-5.86792	2.56158	0.0106696	0.0252871	-4.209
MIR3134	-0.265404	-6.1548	-2.56169	0.010666	0.0252804	-4.2087
SMTNL1	0.538746	-0.974028	2.56181	0.0106627	0.0252735	-4.20842
LINC00029	0.267919	-6.14775	2.56181	0.0106626	0.0252735	-4.20841
AL049833.3	0.255912	-6.14164	2.56207	0.0106548	0.025257	-4.20776
HSPA1A	0.34168	6.08042	2.56231	0.0106474	0.0252407	-4.20714
AL354710.1	0.49628	-4.74623	2.56234	0.0106465	0.0252396	-4.20707
AC103764.1	0.489743	-5.30066	2.56255	0.0106401	0.0252256	-4.20654
AL158040.1	0.177731	-6.31415	2.56301	0.0106261	0.0251933	-4.20536
AC092535.1	0.41388	-5.91571	2.56318	0.0106211	0.0251828	-4.20495
AL357055.2	0.444119	-4.61232	2.56399	0.0105966	0.0251257	-4.20289
RPL17P20	0.298039	-6.00657	2.56415	0.0105918	0.0251155	-4.20249
AC087276.2	0.47824	-3.41406	2.56444	0.0105829	0.0250954	-4.20174
DNAJC19P6	0.24618	-6.18704	2.56447	0.0105819	0.0250943	-4.20166
RNU6-1164P	0.256496	-6.08219	2.56467	0.010576	0.0250814	-4.20117
AC105411.1	-0.497853	-4.3836	-2.56483	0.0105711	0.0250708	-4.20075
AC005775.1	0.483356	-3.91205	2.56516	0.0105614	0.0250488	-4.19993
NDP	0.898246	-2.34323	2.56532	0.0105566	0.0250385	-4.19953
TGM7	0.427215	-5.70397	2.56552	0.0105505	0.0250252	-4.19902
VTRNA2-1	-0.275744	-6.14269	-2.56557	0.0105488	0.0250224	-4.19888
TAC3	0.75441	-4.39198	2.566	0.0105361	0.0249932	-4.1978
CDKN1B	-0.178692	6.06054	-2.56636	0.0105253	0.0249688	-4.19689
CFAP298	0.186198	4.33658	2.56642	0.0105234	0.0249654	-4.19673
PAK2	-0.16746	6.83394	-2.56672	0.0105144	0.0249451	-4.19597
AC097460.3	0.484145	-5.28858	2.56679	0.0105122	0.024941	-4.19578
TAS2R1	0.286709	-6.12074	2.56691	0.0105087	0.0249339	-4.19549
AC007786.1	-0.483738	-3.43151	-2.56698	0.0105068	0.0249303	-4.19532
LINC00928	0.276793	-6.18798	2.56708	0.0105037	0.0249241	-4.19506
PHC2	0.183818	7.27924	2.56731	0.0104967	0.0249086	-4.19447
AADACL4	-0.334612	-5.98694	-2.56739	0.0104943	0.0249041	-4.19427
RPL12P41	0.476505	-4.86333	2.56762	0.0104874	0.0248888	-4.19368
DTWD2	-0.247283	2.82325	-2.56763	0.0104871	0.0248888	-4.19365
LINC01055	0.602467	-3.09601	2.56772	0.0104846	0.0248844	-4.19345
RNU6-844P	-0.343186	-5.87801	-2.56776	0.0104832	0.024882	-4.19332
AC002351.1	0.500596	-5.6553	2.56779	0.0104824	0.0248812	-4.19326
AC021231.2	-0.441722	-4.42478	-2.56791	0.0104789	0.0248741	-4.19296
LETMD1	0.190342	5.65986	2.56811	0.0104727	0.0248605	-4.19244
AC091133.3	0.454394	-6.06209	2.56813	0.0104722	0.0248604	-4.1924
PRKACB	-0.306332	5.24475	-2.56821	0.0104698	0.0248557	-4.19219
AC107029.1	-0.303473	-6.04593	-2.56842	0.0104637	0.0248424	-4.19167
GPAT3	-0.440212	2.88548	-2.56886	0.0104504	0.024812	-4.19054
AC009238.1	-0.336365	-6.02239	-2.56887	0.0104502	0.024812	-4.19052
OR1G1	0.168904	-6.32209	2.56899	0.0104465	0.0248049	-4.19021
AC013391.2	0.22321	-6.19304	2.56911	0.0104429	0.0247975	-4.18991
Z99756.1	-0.247694	-6.15735	-2.56929	0.0104377	0.0247861	-4.18946
AP001271.1	-0.552127	-3.15027	-2.56942	0.0104338	0.0247779	-4.18912
HHAT	0.329262	3.59477	2.56945	0.0104329	0.024777	-4.18905
RRH	-0.417032	-3.08675	-2.56976	0.0104238	0.0247564	-4.18827
PKD1L3	-0.387219	-2.4838	-2.56978	0.0104232	0.0247561	-4.18822
AL390786.1	0.253946	-6.24562	2.56982	0.0104218	0.0247539	-4.18811
AP001187.1	0.182688	-6.30969	2.56983	0.0104216	0.0247539	-4.18809
PBX4	0.300685	1.11371	2.56998	0.0104173	0.0247453	-4.18772
AQP12B	0.424679	-6.01541	2.57016	0.0104119	0.0247336	-4.18726
FAM8A4P	-0.357353	-6.02713	-2.57056	0.0104	0.0247064	-4.18624
AC007342.8	0.5593	-1.40591	2.57062	0.0103983	0.0247034	-4.18609
[truncated: 22,622 more rows]
