# Supplementary material for: Implications of GCLC in prognosis and immunity of lung adenocarcinoma and multi-omics regulation mechanisms
Source: BMC Pulm Med. 2024 May 15;24:239. doi: 10.1186/s12890-024-03052-3 (PMC11095029; doi:10.1186/s12890-024-03052-3)
Supplement: Supplementary file 2 — Supplementary Material 2. [file 12890_2024_3052_MOESM2_ESM.zip › Supplementary table 3.xlsx]

## Sheet: Sheet1
Supplementary table 3. The list of genes with different expression between lowly and highly expressed GCLC LUAD tissues.
Gene	logFC	AveExpr	t	P.Value	adj.P.Val	B
NR0B1	5.74862	-3.51355	11.1862	3.68856e-26	1.32163e-22	48.2819
AKR1C2	5.64248	4.1505	11.4561	3.131e-27	1.29445e-23	50.6698
AL033397.1	5.49647	-2.38552	10.1189	4.44973e-22	8.3535e-19	39.187
CYP4F3	4.99289	-0.0380974	12.4992	1.66527e-31	1.27859e-27	60.1993
AKR1B10	4.72751	1.0802	8.15216	2.72549e-15	1.878e-12	24.0911
ABCC2	4.41438	1.04289	13.7107	1.04639e-36	1.40598e-32	71.7963
CYP4F11	4.41329	0.767242	9.48884	8.56343e-20	1.21118e-16	34.1009
CPLX2	4.41261	-2.09591	8.07759	4.6982e-15	2.90241e-12	23.5663
AC005336.1	4.37898	-2.6429	10.8669	6.52365e-25	2.06247e-21	45.5011
GPX2	4.26907	3.28168	8.59368	1.00562e-16	8.7174e-14	27.2737
NMRAL2P	4.00193	0.048016	11.8694	6.71183e-29	3.2794e-25	54.3903
AKR1C1	3.98971	4.8454	9.58337	3.94657e-20	5.73277e-17	34.8497
MAGEA3	3.92214	-2.82288	6.17343	1.35338e-09	1.71959e-07	11.4944
MAGEA4	3.88106	-4.35261	7.64087	1.0569e-13	5.3088e-11	20.5678
AL033397.2	3.73541	-2.49978	15.3102	6.76282e-44	1.21158e-39	87.8162
GCLC	3.66107	5.83952	19.9667	3.7491e-66	2.01499e-61	137.273
AP003119.1	3.62892	-3.87345	10.6801	3.41871e-24	1.02079e-20	43.8979
PPP2R2C	3.62388	0.819341	8.1459	2.85344e-15	1.91701e-12	24.0469
GUCY2EP	3.58726	-4.43152	10.5262	1.32066e-23	3.54901e-20	42.5901
MAGEA6	3.56249	-3.26787	5.71845	1.8213e-08	1.49447e-06	9.01521
UGT1A6	3.54931	-1.53055	6.58489	1.12236e-10	2.15748e-08	13.8762
AKR1B15	3.52072	-1.11254	7.76349	4.46826e-14	2.42577e-11	21.3965
KLK8	3.39602	-2.91334	6.743	4.16599e-11	9.36842e-09	14.8259
C1orf61	3.33617	-0.718667	9.43495	1.32864e-19	1.78523e-16	33.6763
AL391427.1	3.33296	-2.61089	9.04171	3.10988e-18	3.2143e-15	30.6298
KIAA0319	3.30626	1.32526	11.6442	5.49889e-28	2.46286e-24	52.3538
GGTLC1	-3.21033	1.86146	-7.58615	1.54667e-13	7.3564e-11	20.2014
AC026785.3	3.18976	-4.03329	8.09557	4.12161e-15	2.70147e-12	23.6925
INSL4	3.1196	-3.61631	5.85283	8.59708e-09	7.9236e-07	9.73023
AP002478.1	3.08662	-3.8664	9.76546	8.7463e-21	1.30577e-17	36.3065
KIF1A	3.06731	0.70633	5.63727	2.84644e-08	2.19176e-06	8.59033
AKR1C3	3.04706	5.46835	9.44145	1.26025e-19	1.73675e-16	33.7274
MAGEA1	3.04348	-4.20089	6.30028	6.36946e-10	8.98512e-08	12.2147
AC089983.1	2.99973	-2.95426	9.78066	7.70573e-21	1.18329e-17	36.429
KLK6	2.97064	-1.24978	5.73475	1.66409e-08	1.38879e-06	9.10115
AQP5	-2.94557	3.23837	-5.98233	4.11398e-09	4.33549e-07	10.433
LINC01564	2.93845	-2.05793	8.95131	6.33476e-18	6.42392e-15	29.9427
KCNV1	2.91598	-3.51468	7.74141	5.22172e-14	2.80646e-11	21.2465
SERPINB5	2.9147	0.628324	5.86865	7.86253e-09	7.38775e-07	9.81535
AKR1C4	2.90871	-3.04983	7.39832	5.62474e-13	2.32544e-10	18.9595
LINC00942	2.90381	-0.428909	7.51971	2.44899e-13	1.11545e-10	19.7592
SP9	2.90189	-5.10747	9.40581	1.68371e-19	2.15459e-16	33.4474
POPDC3	2.89425	-1.48591	7.21673	1.91322e-12	6.80979e-10	17.7828
MAGEA12	2.89375	-3.52127	5.10086	4.75716e-07	2.27697e-05	5.91877
PRAME	2.8567	1.07163	5.11808	4.36186e-07	2.1312e-05	6.00083
AC012213.4	2.83288	-4.73366	9.19864	8.93597e-19	1.00057e-15	31.8346
TXNRD1	2.83278	7.87331	15.9088	1.15419e-46	3.10166e-42	93.9793
CSAG1	2.82838	-3.24093	5.39839	1.02698e-07	6.35169e-06	7.3712
AC012213.1	2.77569	-4.57362	8.42081	3.71634e-16	2.98117e-13	26.0125
STXBP5L	2.77261	-3.75876	8.04615	5.90431e-15	3.55561e-12	23.3461
CASC9	2.74098	-1.23327	5.05005	6.13567e-07	2.80255e-05	5.67818
UPK1B	2.73984	-2.44858	5.82431	1.00943e-08	9.02706e-07	9.57725
INA	2.73229	-1.50335	6.72113	4.78349e-11	1.04086e-08	14.6934
RIMS2	2.72901	-1.467	6.68127	6.14775e-11	1.29069e-08	14.4529
AKR1B10P1	2.72535	-4.8178	7.83786	2.63748e-14	1.49214e-11	21.9042
TEX15	2.69754	-3.39704	6.48625	2.06289e-10	3.64304e-08	13.2933
FAR2P1	2.68225	-3.441	5.63883	2.82233e-08	2.17631e-06	8.59842
LRP1B	2.65902	-3.15302	7.6435	1.03769e-13	5.26149e-11	20.5854
MAGEB2	2.62113	-4.66397	6.20182	1.14459e-09	1.48951e-07	11.6545
MAGEA10	2.61936	-4.29144	5.63207	2.92858e-08	2.23897e-06	8.56327
CHGA	2.56755	-2.80057	6.73778	4.30578e-11	9.52339e-09	14.7942
GFY	2.56542	-4.20778	7.24726	1.55989e-12	5.82209e-10	17.979
PPP1R1B	-2.55717	4.31621	-6.58465	1.12398e-10	2.15748e-08	13.8748
HOXD13	2.55487	-4.8484	6.74469	4.12147e-11	9.30725e-09	14.8362
C16orf89	-2.55206	6.20528	-6.90484	1.48158e-11	3.98146e-09	15.8174
AC079062.1	2.54308	-0.477011	4.32065	1.86667e-05	0.000468158	2.46706
VAX1	2.53819	-5.32979	8.69883	4.49813e-17	4.09757e-14	28.0501
MUC21	-2.52833	4.18745	-5.37718	1.14829e-07	6.95599e-06	7.26526
NECAB2	2.52431	-1.87639	8.56362	1.264e-16	1.07833e-13	27.053
AL365226.2	-2.5041	-0.87172	-5.20245	2.84153e-07	1.49141e-05	6.40644
UCHL1	2.50217	4.13313	7.18015	2.44135e-12	8.5203e-10	17.5486
SLC7A11	2.49858	4.21712	9.11713	1.71096e-18	1.80308e-15	31.207
CD207	-2.4885	1.47192	-6.5152	1.7267e-10	3.11421e-08	13.4636
LHX5	2.48808	-3.50906	6.56917	1.2373e-10	2.34983e-08	13.7828
PKD1L2	2.47389	0.40092	7.50887	2.63887e-13	1.19184e-10	19.6874
RHCG	2.44228	-2.04334	6.73628	4.34673e-11	9.57457e-09	14.7851
HGD	2.43236	2.5866	6.46872	2.29683e-10	3.93138e-08	13.1905
HHIPL2	2.41842	0.609473	5.57932	3.9025e-08	2.84978e-06	8.29026
SCGB3A1	-2.41821	4.83117	-4.97599	8.85746e-07	3.80538e-05	5.33134
PTCSC3	-2.41492	-0.969329	-6.99836	8.08004e-12	2.39928e-09	16.3992
AL596223.1	2.41401	-4.21415	9.30917	3.67942e-19	4.29901e-16	32.6919
PIGR	-2.3917	7.81863	-5.67996	2.25227e-08	1.79334e-06	8.81307
SRXN1	2.38145	1.16896	10.1239	4.26504e-22	8.3535e-19	39.2281
AC025154.2	-2.37542	-0.725133	-5.63438	2.89191e-08	2.21577e-06	8.57525
IL37	-2.3675	-0.513541	-4.77286	2.3683e-06	8.58306e-05	4.40396
GLB1L3	-2.35622	1.38994	-4.64508	4.31919e-06	0.00014129	3.83872
DLX6	2.35268	-2.82738	5.52612	5.20092e-08	3.61148e-06	8.01727
NAPSA	-2.35205	9.39089	-6.43779	2.7745e-10	4.57419e-08	13.0097
AL162511.1	-2.342	-0.060983	-6.93679	1.20525e-11	3.32192e-09	16.0155
XIST	-2.34001	1.49169	-3.06566	0.00228563	0.0196236	-1.95553
IGF2BP1	2.33759	-1.03769	4.51191	7.96209e-06	0.000236818	3.2646
LRRN4	-2.33245	2.84345	-6.91975	1.34563e-11	3.63428e-09	15.9097
NEIL3	2.30504	1.37773	10.0575	7.5044e-22	1.34444e-18	38.6815
CSAG3	2.30167	-4.59849	5.7201	1.80481e-08	1.4832e-06	9.02387
NKAIN1	2.2947	-1.888	7.31841	9.66826e-13	3.84911e-10	18.4387
TFAP2D	-2.29037	-3.22905	-4.82559	1.84076e-06	7.01158e-05	4.64132
TM4SF20	2.28434	-4.64079	7.01139	7.42194e-12	2.26647e-09	16.4808
AC133963.1	-2.27854	-1.21959	-6.577	1.17862e-10	2.24631e-08	13.8293
AFAP1-AS1	-2.27811	4.65441	-5.35629	1.28137e-07	7.62664e-06	7.16123
AC114489.1	2.27564	-4.50957	8.22298	1.61936e-15	1.17613e-12	24.593
TINAG	2.26118	-3.51742	4.99181	8.19238e-07	3.54801e-05	5.40505
RIPPLY2	2.26085	-5.34266	8.39754	4.42463e-16	3.49715e-13	25.8442
CDK5R2	2.25351	-2.35195	6.07413	2.42033e-09	2.83371e-07	10.9392
DUSP13	2.24605	-1.33788	5.23712	2.3788e-07	1.28235e-05	6.57478
PAH	2.24476	-1.58786	4.79289	2.15268e-06	7.96269e-05	4.49385
DMBT1	-2.23697	5.18318	-5.02241	7.04045e-07	3.12208e-05	5.5482
CD1A	-2.2312	1.39761	-6.14828	1.56924e-09	1.97057e-07	11.353
OSGIN1	2.23091	3.64147	9.40789	1.65553e-19	2.15459e-16	33.4637
TRIM16L	2.22694	3.03816	10.297	9.66664e-23	2.16476e-19	40.664
SFTA3	-2.22074	5.78787	-7.1508	2.96661e-12	1.01556e-09	17.3614
LRRC52-AS1	-2.21683	-2.23902	-5.97798	4.21794e-09	4.43635e-07	10.4092
ALDH3A1	2.20929	2.71014	4.98546	8.45362e-07	3.64938e-05	5.37541
CSAG2	2.2067	-4.94549	6.0104	3.50048e-09	3.78545e-07	10.5871
CA10	-2.20644	-2.72309	-4.36422	1.54151e-05	0.00040238	2.64596
AL365181.2	2.20541	0.0371773	5.37677	1.15079e-07	6.95728e-06	7.26319
PTPRN	2.20045	-0.700899	5.85851	8.32603e-09	7.71536e-07	9.76076
MAGEA4-AS1	2.19416	-5.67401	7.77213	4.20373e-14	2.32922e-11	21.4553
BPIFB2	-2.19278	-0.777423	-3.89479	0.000111201	0.00191435	0.80713
AL121758.1	2.18219	-4.38656	10.0299	9.48574e-22	1.64458e-18	38.4549
MAGEA9B	2.18165	-5.52313	6.97333	9.50971e-12	2.76275e-09	16.2429
AC091849.2	-2.14936	0.499729	-6.44485	2.65747e-10	4.39473e-08	13.0509
SFTPB	-2.14807	11.3994	-5.56277	4.26821e-08	3.07094e-06	8.2051
LINC01833	2.14802	-2.05893	4.74125	2.75136e-06	9.6967e-05	4.26283
FGB	2.14406	0.916551	2.90363	0.00384657	0.0291221	-2.42157
AC079949.2	2.14297	-1.59364	6.03798	2.98496e-09	3.36292e-07	10.7391
AC004990.1	2.13244	-2.54668	5.87144	7.73926e-09	7.28466e-07	9.83042
SLC34A2	-2.12964	10.1174	-7.41442	5.04026e-13	2.09995e-10	19.065
NQO1	2.11658	7.30675	9.1265	1.58825e-18	1.70725e-15	31.2789
PRMT8	-2.11601	-1.21978	-5.4462	7.97327e-08	5.14443e-06	7.61145
UGT1A1	2.1109	-4.78746	6.47763	2.17484e-10	3.79509e-08	13.2427
LINC01234	2.11035	-3.38507	4.86621	1.51357e-06	5.95958e-05	4.82579
FGF12	2.10672	0.318175	8.04575	5.92156e-15	3.55561e-12	23.3433
CABYR	2.0993	2.26411	7.24587	1.57458e-12	5.83638e-10	17.97
MAGEC2	2.09078	-3.97366	4.06079	5.65016e-05	0.0011243	1.43501
RPS29P11	-2.08755	-0.571443	-7.13572	3.27817e-12	1.08758e-09	17.2655
HABP2	-2.08395	2.88269	-5.25839	2.13186e-07	1.16913e-05	6.67862
RGS20	2.08014	-0.252129	7.70758	6.62492e-14	3.49081e-11	21.0174
VSIG2	-2.0685	3.27937	-6.55117	1.38314e-10	2.56339e-08	13.6761
AC131206.1	2.06353	-2.32181	5.58102	3.86672e-08	2.83135e-06	8.29901
Z98257.1	-2.05205	1.75927	-5.2133	2.68811e-07	1.422e-05	6.459
LY6K	2.04394	0.917578	4.17406	3.5115e-05	0.000772531	1.87754
AC008268.1	-2.04385	-0.680899	-4.16697	3.61881e-05	0.000791632	1.8495
SLC1A7	-2.04375	2.24096	-5.10023	4.77211e-07	2.28187e-05	5.91581
AC009275.1	2.04229	-1.77423	7.79172	3.65968e-14	2.04889e-11	21.5888
SCTR	-2.03544	2.80714	-5.35469	1.29217e-07	7.68239e-06	7.15327
SLC15A1	2.02502	-0.273399	5.02373	6.9947e-07	3.11453e-05	5.55436
ACTL8	2.02289	-4.46511	5.5451	4.69568e-08	3.32508e-06	8.11439
SHOX2	2.01584	-0.292207	6.83667	2.29551e-11	5.68546e-09	15.3974
TMEM229A	-2.00993	-3.44869	-4.576	5.94313e-06	0.000185444	3.53896
ALX1	2.00766	-4.18852	5.58414	3.80165e-08	2.79131e-06	8.31515
LINC02178	2.00567	-5.41995	7.33251	8.78953e-13	3.52539e-10	18.5303
SLC22A31	-2.00434	5.71258	-6.13248	1.72158e-09	2.11252e-07	11.2645
S100P	1.9998	5.33755	4.28663	2.16499e-05	0.000526752	2.32859
FCER1A	-1.98518	1.12995	-6.25572	8.31192e-10	1.12811e-07	11.9602
LINC02506	1.98337	-5.11077	6.09517	2.14122e-09	2.54606e-07	11.0562
SLC9A2	1.98188	-0.536674	5.3114	1.61985e-07	9.26176e-06	6.93894
LUCAT1	1.98108	0.807286	6.252	8.49836e-10	1.15051e-07	11.939
AL138760.1	1.98066	-3.36248	6.49327	1.97598e-10	3.5166e-08	13.3345
AC083801.2	1.97059	-5.51433	9.2699	5.04725e-19	5.77169e-16	32.3865
GNG4	1.96992	0.982494	5.1681	3.38557e-07	1.72967e-05	6.24059
SOHLH1	1.96838	-4.89193	6.62331	8.83651e-11	1.77102e-08	14.1052
DLX6-AS1	1.96492	-2.19376	4.44414	1.08067e-05	0.000301567	2.97834
SLC7A11-AS1	1.96469	-2.44197	6.11728	1.88189e-09	2.27802e-07	11.1795
CTAG2	1.95715	-4.79859	4.43021	1.15013e-05	0.000316675	2.92001
AC145207.8	1.95697	-2.1255	10.2239	1.81258e-22	3.89677e-19	40.0558
EIF1AY	1.95693	-1.27366	2.82178	0.00495981	0.0350473	-2.64767
G6PD	1.94946	6.81794	10.5565	1.01389e-23	2.86802e-20	42.8459
PRDM13	1.94923	-4.73593	6.20941	1.09434e-09	1.43105e-07	11.6974
AP003119.3	1.94887	0.752091	10.1174	4.50734e-22	8.3535e-19	39.1746
JAKMIP3	1.94818	-0.0771537	6.97727	9.26913e-12	2.72229e-09	16.2675
AL445183.2	-1.94171	-2.80556	-5.87964	7.38872e-09	7.04103e-07	9.8746
EPS8L3	1.94158	-2.33574	3.62221	0.000320962	0.00433748	-0.170199
PGC	-1.93424	4.88672	-3.25619	0.00120334	0.0120572	-1.37638
C8orf34-AS1	-1.92811	1.01731	-5.13033	4.10012e-07	2.02355e-05	6.05937
ZFY	1.92293	-1.60984	2.83875	0.00470745	0.0337522	-2.6013
CLDN2	-1.92225	2.40701	-4.22931	2.77326e-05	0.000639707	2.09753
GBX2	1.91656	-4.15344	6.28119	7.14009e-10	9.94174e-08	12.1055
LINC01697	1.91275	-4.41615	5.90925	6.24598e-09	6.16733e-07	10.0348
KLHL31	1.91186	-0.243337	9.32793	3.16275e-19	3.77744e-16	32.8382
CHIA	-1.90924	1.18462	-4.51012	8.02679e-06	0.000238084	3.25701
ASNSP1	1.89876	-4.85965	5.19421	2.96376e-07	1.54432e-05	6.36656
USP9Y	1.89849	-0.959911	2.66777	0.00787549	0.049013	-3.05613
TREML3P	1.89591	-1.96038	6.5496	1.39658e-10	2.57941e-08	13.6668
AKR1C7P	1.89502	-2.62246	7.43114	4.49688e-13	1.93352e-10	19.1747
SYT5	1.89348	-1.87563	5.44899	7.85599e-08	5.08767e-06	7.62552
GABRA3	1.89323	-2.64799	3.58213	0.00037306	0.0048749	-0.308243
LYPD3	1.89001	2.77606	6.47136	2.26005e-10	3.88079e-08	13.2059
CACNA1B	1.88813	-2.69035	4.59591	5.42294e-06	0.000171347	3.62496
SFTPA2	-1.88466	9.45914	-3.98605	7.68641e-05	0.00144553	1.14929
EID3	1.87996	0.634152	13.1669	2.41814e-34	2.59931e-30	66.5268
U8	1.87901	-3.35412	6.56435	1.27475e-10	2.40396e-08	13.7542
NKX2-1	-1.87019	6.7612	-6.45171	2.54853e-10	4.23937e-08	13.091
AC079949.1	1.86961	-3.62861	5.76576	1.40062e-08	1.20448e-06	9.26527
NTS	1.8678	-1.48288	3.80298	0.000160058	0.00254963	0.470492
HOXA10	1.86755	-0.433994	4.55807	6.45196e-06	0.000198493	3.46187
KLK7	1.8671	-1.39552	3.82087	0.000149176	0.00241349	0.535506
BMP3	-1.86644	3.57328	-5.73402	1.67081e-08	1.39009e-06	9.09731
TEPP	-1.86546	-0.734665	-5.5929	3.62526e-08	2.68379e-06	8.36032
NKX2-1-AS1	-1.86493	2.42574	-6.12806	1.76682e-09	2.15328e-07	11.2397
LRRC31	-1.86064	0.86786	-4.87858	1.42559e-06	5.66716e-05	4.88225
GFRA3	-1.85116	1.98767	-4.2326	2.73441e-05	0.000633076	2.11068
HLF	-1.84623	3.34124	-6.62142	8.94159e-11	1.77991e-08	14.0939
C4BPA	-1.84336	6.31884	-5.12153	4.28657e-07	2.1059e-05	6.0173
ZIC1	1.84207	-3.99624	3.98601	7.68765e-05	0.00144553	1.14914
ELFN1-AS1	1.83843	-2.50544	5.16346	3.46644e-07	1.76427e-05	6.21824
SAGE1	1.83569	-4.8546	5.60302	3.43118e-08	2.55773e-06	8.41264
PSG3	1.83132	-5.32414	5.99702	3.7808e-09	4.03982e-07	10.5136
SNTN	-1.82942	0.380153	-4.86133	1.54968e-06	6.08394e-05	4.80356
FYB2	-1.82569	0.0787153	-5.40086	1.01369e-07	6.29119e-06	7.38356
SPDYC	1.82342	-4.19312	5.35178	1.312e-07	7.78306e-06	7.13883
BCL2L10	1.82221	-1.74585	5.96235	4.61337e-09	4.75912e-07	10.3237
SLC6A15	1.81768	-3.45149	4.21827	2.90782e-05	0.000663062	2.05334
LINC01644	-1.81707	-1.53661	-5.14262	3.85306e-07	1.93178e-05	6.11818
IGF2BP3	1.81635	2.06	4.92593	1.13231e-06	4.63496e-05	5.09953
HBQ1	1.81431	-4.43376	6.28435	7.00648e-10	9.78105e-08	12.1236
CTSV	1.81361	2.07883	7.09972	4.15803e-12	1.33022e-09	17.0371
NKX1-2	1.8088	-2.08746	3.87722	0.000119292	0.00202702	0.742143
FGF12-AS2	1.80858	-5.17829	8.38689	4.79191e-16	3.67923e-13	25.7673
CXCL17	-1.80661	7.18423	-6.22829	9.78465e-10	1.3017e-07	11.8043
CDX2	1.80495	-3.37588	4.20972	3.01619e-05	0.000683424	2.01923
BARX1	1.80423	-0.0897393	3.16684	0.00163214	0.0151791	-1.65213
AP005262.2	1.80405	-4.64086	4.99391	8.10805e-07	3.51859e-05	5.41483
SFTPA1	-1.80299	8.96859	-3.68554	0.000252342	0.0036073	0.0509039
TRPM2-AS	1.80142	-1.52615	4.91249	1.20905e-06	4.90428e-05	5.03765
AC010789.1	1.79739	-4.00723	4.80899	1.99322e-06	7.47054e-05	4.56635
AL365181.3	1.79438	1.96815	5.00335	7.7382e-07	3.38679e-05	5.45892
ZIC4	1.78005	-4.72985	4.68575	3.57262e-06	0.000120992	4.01711
UGDH	1.77855	6.82729	11.3975	5.36382e-27	2.05917e-23	50.1486
LNCAROD	1.77844	-4.53709	5.45512	7.60405e-08	4.97186e-06	7.65647
AC236972.3	-1.77798	-2.57537	-4.73702	2.80688e-06	9.86003e-05	4.24403
AC018470.1	1.76785	-5.8121	8.90206	9.3146e-18	9.10223e-15	29.5704
UGT1A7	1.767	-4.98313	5.84025	9.2288e-09	8.36444e-07	9.66266
FCGBP	-1.76369	5.13464	-6.1165	1.89049e-09	2.27909e-07	11.1751
MYBPH	-1.75934	-0.69868	-4.527	7.43448e-06	0.000223101	3.32889
AC013275.1	-1.75577	-0.943079	-5.00876	7.53363e-07	3.3135e-05	5.48423
CES1	1.75052	5.21138	5.96362	4.58001e-09	4.74292e-07	10.3306
DNAJB3	1.74499	-5.37566	6.8624	1.94655e-11	5.0057e-09	15.5555
KLF2P1	1.73551	-4.90914	5.07942	5.29785e-07	2.50429e-05	5.81698
LINC02561	1.73406	-3.00027	6.75597	3.83749e-11	8.85192e-09	14.9046
DMRTC2	1.73016	-4.55752	4.66664	3.90646e-06	0.000130004	3.93312
CSTP1	-1.73012	-4.15496	-5.63573	2.87053e-08	2.20715e-06	8.58231
CT45A10	1.72803	-5.53471	6.11124	1.94949e-09	2.33878e-07	11.1458
LINC02065	1.72661	-4.79263	7.57553	1.66489e-13	7.84921e-11	20.1305
ZNF280A	1.7259	-4.6341	4.95309	9.91313e-07	4.15594e-05	5.22503
HMX2	1.72431	-5.3327	6.73961	4.25635e-11	9.49218e-09	14.8053
ZYG11A	1.72399	0.646774	5.33175	1.45687e-07	8.49249e-06	7.03949
KNDC1	-1.72386	2.4995	-5.51136	5.63029e-08	3.84017e-06	7.9419
GRIN2A	-1.72001	-1.57868	-4.33648	1.74164e-05	0.000444262	2.53185
ZNF114	1.71875	0.232164	5.60835	3.33302e-08	2.49147e-06	8.44024
IRX4	1.71784	-4.97157	5.38927	1.0775e-07	6.6109e-06	7.32563
HOXB13	1.71658	-2.36405	3.14354	0.00176518	0.0161291	-1.72286
KLK5	1.7162	-3.34671	3.84165	0.000137417	0.00226483	0.611367
GCLM	1.71342	5.37015	12.5812	7.53432e-32	6.749e-28	60.9672
LMO3	-1.70563	6.03558	-5.83257	9.63638e-09	8.68988e-07	9.62148
B4GALNT1	1.70551	1.31015	6.68881	5.86348e-11	1.24506e-08	14.4982
CLPSL2	1.7046	-2.53991	5.02922	6.8063e-07	3.04843e-05	5.58016
LIN28B	1.70182	-4.79669	4.11079	4.58634e-05	0.000955295	1.62895
HNF4A	1.69585	-0.804067	3.54679	0.000425469	0.00538561	-0.428739
CMBL	1.69584	5.10966	7.41927	4.87633e-13	2.06245e-10	19.0968
SULT1C2	-1.69467	3.23006	-5.8111	1.08711e-08	9.63232e-07	9.50662
FGA	1.6934	3.46015	2.83107	0.00482024	0.0343519	-2.62233
LINC01194	1.69208	-4.45976	3.85809	0.00012874	0.0021542	0.671653
MAP2	1.68932	4.51653	7.8538	2.35456e-14	1.36074e-11	22.0135
FAR2P4	1.68928	-4.80512	4.89124	1.34073e-06	5.37352e-05	4.94013
CD1E	-1.68637	0.847986	-5.88888	7.01171e-09	6.79578e-07	9.92452
AL139039.3	1.68245	-3.72988	7.13257	3.34726e-12	1.10369e-09	17.2454
ME1	1.68009	4.80722	10.9259	3.85089e-25	1.29356e-21	46.0113
SERPIND1	-1.67888	1.22431	-4.14788	3.92342e-05	0.000846761	1.77424
AQP4	-1.6774	4.72684	-3.84747	0.000134284	0.00222342	0.632682
CD1B	-1.67622	-1.01178	-5.72577	1.749e-08	1.44618e-06	9.05377
SFTPC	-1.67576	6.13145	-2.67923	0.00761468	0.0479006	-3.02651
ISM2	1.67485	-3.68191	5.43471	8.47479e-08	5.39676e-06	7.55354
CD1C	-1.67398	1.56337	-6.70584	5.2674e-11	1.12474e-08	14.601
CYP4B1	-1.67388	4.83019	-4.43097	1.14623e-05	0.000315764	2.92319
AC010894.3	1.67331	-2.59837	4.71827	3.06653e-06	0.000106263	4.16078
PLA2G1B	-1.67075	-0.0579924	-4.48801	8.87157e-06	0.000258855	3.1632
AQP2	-1.6704	-3.37534	-4.85497	1.59804e-06	6.23282e-05	4.77459
ATP13A4	-1.66691	4.06539	-5.00435	7.70014e-07	3.37563e-05	5.46358
LINC00355	1.66688	-4.0351	3.89952	0.000109109	0.001888	0.824706
SORCS2	-1.66405	3.55089	-6.24331	8.94919e-10	1.20055e-07	11.8896
YBX2	1.65795	0.887903	4.54653	6.80149e-06	0.000206995	3.41237
CACNA2D2	-1.65479	4.51986	-5.11285	4.47847e-07	2.16847e-05	5.97587
UPK1A	1.65395	-3.81215	5.59154	3.65206e-08	2.69639e-06	8.35332
AL139023.1	1.64999	-4.6541	4.64014	4.41958e-06	0.000144052	3.81713
NRG4	1.64896	-0.533821	6.90162	1.5126e-11	4.02457e-09	15.7975
RAB3B	1.64835	1.07114	4.51504	7.84984e-06	0.000233997	3.27791
ARL14	1.64764	-1.97644	3.78716	0.000170299	0.00267246	0.413246
AP003119.2	1.64662	-2.37846	7.30785	1.03815e-12	4.07273e-10	18.3703
FAM133A	1.64651	-1.85258	3.30319	0.00102219	0.0105998	-1.22835
PCP4L1	-1.64567	2.83463	-4.48338	9.05898e-06	0.000263323	3.14361
KYNU	1.64563	4.00914	6.47272	2.24129e-10	3.87332e-08	13.2139
AC012501.3	1.64439	-4.08532	4.78825	2.20082e-06	8.1073e-05	4.47302
OR1F1	1.64434	-5.59086	7.55664	1.89762e-13	8.86864e-11	20.0046
AC016717.2	-1.63571	0.493621	-4.83453	1.76338e-06	6.79389e-05	4.68179
LINC02133	-1.63518	-3.43235	-4.87705	1.43623e-06	5.69682e-05	4.87524
AC026336.3	1.63433	-4.88221	4.04835	5.94904e-05	0.00117003	1.38712
MKRN3	1.62852	-2.67792	4.10499	4.69909e-05	0.000972497	1.60636
LRRTM1	-1.6261	-3.07772	-3.84664	0.000134727	0.00223007	0.629635
PIR	1.62588	3.74011	8.68534	4.98924e-17	4.4692e-14	27.9501
AL135999.3	-1.62577	0.344747	-4.18662	3.32887e-05	0.000739312	1.9273
AC016769.3	1.62306	-5.15087	6.45125	2.55564e-10	4.23937e-08	13.0883
CDH20	-1.62293	-2.41451	-5.10359	4.69222e-07	2.25772e-05	5.93178
FAM83B	1.62112	-1.04331	3.70833	0.000231228	0.0033835	0.13133
PGD	1.61973	7.69626	12.4064	4.07359e-31	2.73674e-27	59.3331
CDH7	1.61907	-3.76723	4.5544	6.56113e-06	0.000200931	3.44612
RHOV	1.61743	3.51555	5.61074	3.28991e-08	2.46714e-06	8.45262
LINC00668	1.61583	-3.83439	3.70146	0.00023741	0.0034514	0.107041
AL133466.1	-1.61488	-4.58323	-6.05452	2.71221e-09	3.10811e-07	10.8306
CREG2	1.61415	-0.973985	5.33823	1.40834e-07	8.27239e-06	7.07162
BCAN	1.61097	-0.128398	5.98361	4.08372e-09	4.31506e-07	10.44
TSKU	1.61064	5.79517	10.3604	5.58788e-23	1.30577e-19	41.1943
AC010275.1	1.6102	-4.4498	5.03561	6.59326e-07	2.97533e-05	5.61021
ADGRF4	1.60975	1.02921	4.34824	1.65397e-05	0.000425128	2.58013
CLEC4F	-1.60858	-1.62844	-5.70336	1.97975e-08	1.61462e-06	8.93581
NRAP	-1.60834	-2.41456	-5.39143	1.06533e-07	6.55114e-06	7.33641
CBR3	1.6081	2.43585	8.24679	1.35828e-15	1.00003e-12	24.7626
PDX1	1.60564	-3.4915	3.29348	0.0010574	0.010883	-1.2591
CRLF1	-1.60434	4.36846	-3.87113	0.000122225	0.00206565	0.719675
CBX2	1.60391	3.44384	7.22749	1.78063e-12	6.38012e-10	17.8518
ITPRID1	-1.60355	-1.3259	-3.41479	0.000688552	0.00778438	-0.868772
POU4F1	1.602	-2.37574	3.8635	0.000126	0.00211559	0.691545
ROS1	-1.60024	5.29279	-5.11882	4.34564e-07	2.1269e-05	6.00436
FOXG1	1.59699	-4.80655	4.50792	8.10725e-06	0.000239678	3.24766
CNGA3	-1.59696	-0.26502	-3.64794	0.000291196	0.00401917	-0.0807889
VSTM2L	-1.59647	5.15432	-5.33997	1.39564e-07	8.20679e-06	7.08021
PCDHA1	1.59623	-2.15205	4.95522	9.81017e-07	4.13211e-05	5.23489
SCGB3A2	-1.59614	5.55519	-3.25518	0.00120751	0.0120832	-1.37951
PAQR9	1.59521	-5.64693	6.83809	2.27469e-11	5.65998e-09	15.4061
PANX2	1.59439	3.27067	6.38624	3.79508e-10	6.05253e-08	12.7099
TDRD5	1.59438	-0.169998	3.65111	0.000287724	0.00398505	-0.069762
PLA2G12B	-1.58753	-0.589818	-3.67091	0.000266849	0.00376137	-0.000515624
AC104852.1	1.58663	-5.55496	9.33691	2.94154e-19	3.59309e-16	32.9082
ZIC5	1.58446	-3.72548	3.83931	0.000138698	0.00227966	0.602788
AC007368.1	-1.5841	-3.72738	-4.10544	4.69022e-05	0.000971408	1.60812
GSR	1.58379	6.68688	12.3938	4.59812e-31	2.7459e-27	59.2158
SELENOOLP	1.58056	-4.76049	4.70286	3.29708e-06	0.000112654	4.09259
CST5	-1.58029	-2.66372	-5.012	7.41353e-07	3.26596e-05	5.49942
PGDP1	1.57847	-4.29298	7.23009	1.74984e-12	6.31187e-10	17.8686
IRX1	-1.57785	-1.38285	-3.7651	0.000185621	0.00285824	0.333776
TDRD10	-1.57657	1.37783	-5.73855	1.62938e-08	1.36338e-06	9.12122
RN7SKP51	-1.57652	-3.04821	-5.57312	4.03586e-08	2.93918e-06	8.25831
AQP3	-1.57407	8.12087	-5.88225	7.28007e-09	6.9746e-07	9.88872
SLC13A2	-1.57336	-2.13066	-3.13122	0.00183945	0.016616	-1.76002
C6orf118	-1.56977	-2.06269	-3.9198	0.000100567	0.00177566	0.900172
DLGAP1-AS2	1.56904	1.72486	9.84249	4.59741e-21	7.48765e-18	36.9284
HOXA11	1.5668	-3.82839	4.06824	5.47791e-05	0.0010957	1.46378
C6	-1.56417	-0.106854	-4.27728	2.25464e-05	0.000544376	2.2907
DUXAP10	1.56352	-2.33359	5.11669	4.39252e-07	2.1438e-05	5.9942
C20orf85	-1.56297	-0.259709	-3.05131	0.0023957	0.0203508	-1.99779
PTGR1	1.56192	5.3945	9.99729	1.24975e-21	2.09903e-18	38.1882
ALOX15P2	-1.56149	-2.95705	-3.75509	0.000192988	0.00293917	0.297885
LRRC52	-1.55909	-3.32404	-4.65931	4.04242e-06	0.000133701	3.90096
CTSE	-1.5584	6.17281	-3.72121	0.000220034	0.00325336	0.177026
HMGCS2	-1.55804	-1.96718	-3.23264	0.00130487	0.012791	-1.44976
CYP2A6	-1.55744	-1.9424	-4.75912	2.52802e-06	9.03397e-05	4.34251
APOH	-1.55602	0.551389	-3.71401	0.000226225	0.00332227	0.151471
LINC00964	-1.55466	-0.94284	-5.31373	1.60033e-07	9.17944e-06	6.95044
RHBG	1.55335	-0.979734	5.49343	6.19817e-08	4.14853e-06	7.85062
ALDOB	-1.55305	-1.20735	-4.85993	1.56023e-06	6.10753e-05	4.79716
CT45A1	1.55096	-5.76643	5.74812	1.54504e-08	1.31185e-06	9.17182
UMODL1	-1.5499	0.506468	-4.12549	4.31179e-05	0.000911292	1.68639
AC108215.1	-1.54509	-0.0324468	-4.61475	4.97131e-06	0.000158735	3.70662
RSPO3	1.54441	1.28545	5.72417	1.76461e-08	1.45461e-06	9.04531
TESMIN	1.54399	1.53936	6.35948	4.4616e-10	6.79301e-08	12.5552
UGT1A3	1.54256	-5.5311	6.38302	3.86978e-10	6.08145e-08	12.6913
AL049555.1	1.54072	-0.806091	3.567	0.000394706	0.00508117	-0.359961
ASIC5	1.54067	-4.9176	6.63544	8.1921e-11	1.66778e-08	14.1778
CFAP221	-1.53877	3.16246	-5.6603	2.50913e-08	1.97446e-06	8.71032
TAC3	1.53673	-4.30793	4.96781	9.22161e-07	3.93353e-05	5.2933
G2E3-AS1	1.53616	-5.24934	4.87312	1.4638e-06	5.79332e-05	4.85731
AL590666.2	1.53456	-0.341201	4.52898	7.36784e-06	0.000221596	3.33734
GFRA1	-1.53428	1.20881	-5.42867	8.7503e-08	5.54592e-06	7.52317
AC106738.2	-1.53263	-3.71204	-5.01328	7.36662e-07	3.25063e-05	5.50541
GAST	1.52984	-5.72881	7.47804	3.26163e-13	1.43688e-10	19.4836
LINC01550	-1.52885	0.126405	-6.39582	3.58097e-10	5.72806e-08	12.7655
C9orf135	-1.52649	-1.01033	-3.83865	0.000139058	0.00228487	0.600394
CLPSL1	1.52452	-3.56941	4.26915	2.33552e-05	0.00056038	2.2578
CYCSP6	1.52425	-4.29963	4.0735	5.35929e-05	0.00107518	1.48413
LINC02418	1.523	-3.74536	2.91127	0.00375516	0.0285952	-2.40012
AL161431.1	1.52221	-2.18746	2.98134	0.00300536	0.0241586	-2.2011
FAM216B	-1.52188	0.240096	-3.75825	0.000190637	0.00291078	0.309188
KRT8P43	1.52059	-4.49334	6.92486	1.30192e-11	3.53398e-09	15.9414
APOBEC4	-1.5184	-2.37638	-3.96416	8.40396e-05	0.0015527	1.06652
LIVAR	1.51828	-4.86424	6.33788	5.08222e-10	7.44275e-08	12.4306
FAM72C	1.51695	-1.98642	6.02962	3.13284e-09	3.49052e-07	10.6929
ALDH3B2	1.51446	2.54427	5.10084	4.75763e-07	2.27697e-05	5.91868
GREM2	-1.51393	0.409402	-4.68718	3.5488e-06	0.000120275	4.0234
SUSD2	-1.51227	6.03713	-4.7423	2.73767e-06	9.66745e-05	4.26752
MIR663AHG	-1.51215	-0.518738	-3.58332	0.000371395	0.00486023	-0.30414
ZNF750	-1.51042	2.91789	-5.24063	2.33614e-07	1.26444e-05	6.59192
C1orf116	-1.50955	7.16592	-6.08119	2.32292e-09	2.74391e-07	10.9785
SFTA2	-1.50951	6.31871	-4.95582	9.7811e-07	4.12633e-05	5.23769
PEBP4	-1.5044	2.3515	-3.75004	0.000196809	0.00298638	0.279814
CIDEC	1.50431	-3.67072	4.3236	1.8427e-05	0.000464096	2.47914
HTR1D	1.50288	0.131887	4.37145	1.49314e-05	0.00039223	2.67578
SLC5A11	1.50253	-2.70748	5.73438	1.6675e-08	1.38948e-06	9.0992
LINC01518	1.50088	-4.9537	4.55425	6.56564e-06	0.000200955	3.44548
AC091133.5	1.49889	-5.03128	5.74029	1.61369e-08	1.35727e-06	9.13043
FUT9	1.49838	-1.99094	3.09777	0.00205595	0.0181058	-1.86027
EGF	1.49734	2.44951	5.64978	2.65813e-08	2.05792e-06	8.65543
ADGRF5P2	-1.49705	-3.0899	-5.90903	6.25385e-09	6.16733e-07	10.0336
PBK	1.49528	2.59318	6.76311	3.66762e-11	8.53333e-09	14.948
KRTAP9-12P	1.49522	-6.12413	10.3701	5.13896e-23	1.25545e-19	41.2754
AP005137.2	1.49304	-5.41966	6.47479	2.21308e-10	3.84771e-08	13.226
GGT2	-1.49301	-1.49868	-5.02307	7.01763e-07	3.11453e-05	5.55126
CNMD	-1.49289	-3.33871	-3.01327	0.00271142	0.0224102	-2.10889
LINC00592	1.49242	-3.11709	5.878	7.45752e-09	7.06899e-07	9.86576
ADGRF5	-1.49233	7.28039	-6.75261	3.91995e-11	9.0035e-09	14.8842
BRINP1	-1.49226	-0.124396	-3.22032	0.00136112	0.0132001	-1.48797
TFPI2	-1.49095	4.64724	-3.55164	0.000417878	0.00531798	-0.412245
SFTA1P	-1.48926	2.82671	-4.61241	5.0255e-06	0.000160202	3.69643
MFSD4A	-1.48842	4.67104	-5.17703	3.23527e-07	1.66236e-05	6.28357
AC106875.1	1.48789	-5.28004	4.95888	9.63515e-07	4.07436e-05	5.25188
MAGEA11	1.48757	-5.10258	4.13493	4.14365e-05	0.000885859	1.7234
TMPRSS2	-1.48707	6.26657	-6.59318	1.06601e-10	2.06836e-08	13.9255
AP004608.1	-1.48575	0.885085	-3.25695	0.00120016	0.0120337	-1.37398
DPYD-AS1	-1.48543	-2.54517	-3.81761	0.000151107	0.00243813	0.523628
AL033519.4	-1.48473	-2.36219	-4.44328	1.08481e-05	0.000302251	2.97477
LHFPL3-AS2	-1.4833	0.635428	-3.81948	0.000149997	0.00242312	0.530439
MUCL3	-1.48321	1.2482	-3.72748	0.000214777	0.00319319	0.199303
FEZF1-AS1	-1.48004	1.17377	-3.85426	0.000130712	0.00217972	0.657602
CHIAP2	-1.47974	-2.80061	-3.43074	0.000650161	0.00745051	-0.816436
CACNG4	1.47895	2.31207	3.78921	0.000168937	0.00265643	0.420659
HAGLR	-1.47521	4.67457	-5.39485	1.04631e-07	6.45635e-06	7.3535
TMPRSS11E	1.47422	1.18547	3.15822	0.00168025	0.0155283	-1.67836
LINC01611	1.4726	-5.01829	4.67434	3.76855e-06	0.000126353	3.96691
KRT16P2	-1.47211	1.90238	-3.51398	0.000480229	0.00590086	-0.539591
CENPA	1.472	2.06262	6.71014	5.12666e-11	1.10215e-08	14.6269
AL139095.3	1.47167	-5.09551	5.71027	1.90565e-08	1.55892e-06	8.97212
ATP4B	-1.47138	-2.84755	-5.25502	2.1693e-07	1.18515e-05	6.66212
MIR2052HG	1.46983	-3.9197	4.0871	5.06408e-05	0.00103101	1.5368
GPAT3	1.46488	2.82956	8.39092	4.6494e-16	3.62155e-13	25.7964
AC115099.1	-1.46474	-4.2342	-5.68529	2.1871e-08	1.75445e-06	8.84101
AC008592.5	1.4646	-4.17105	6.20665	1.11232e-09	1.45104e-07	11.6818
AC016769.1	1.4619	-4.98958	5.51857	5.41646e-08	3.72267e-06	7.97869
AC114812.2	1.46151	-5.55737	6.67032	6.58515e-11	1.36651e-08	14.387
LINC00648	1.45966	-3.39692	3.18165	0.00155249	0.0145849	-1.60694
HOXA13	1.4596	-4.14973	3.54092	0.000434817	0.00547813	-0.448647
MAMDC2	-1.4593	2.51953	-5.88598	7.12778e-09	6.8901e-07	9.90887
AC061975.6	1.45855	-3.63142	3.56401	0.000399124	0.00512332	-0.370164
PAK3	-1.45843	0.755195	-4.66606	3.91718e-06	0.0001302	3.93054
AC126323.1	-1.45843	-1.77728	-4.20167	3.1219e-05	0.000702298	1.98712
AL513548.1	-1.45771	-4.75468	-4.1775	3.4605e-05	0.000762871	1.89117
LINC01807	1.45522	-4.6159	4.14781	3.92454e-05	0.000846761	1.77398
PHYHD1	-1.45515	3.42283	-6.14397	1.6094e-09	1.98773e-07	11.3289
MYBPHL	-1.45514	0.0667236	-3.68707	0.000250874	0.00358985	0.0562745
HJURP	1.45462	3.4249	7.11859	3.67122e-12	1.18864e-09	17.1567
PRDM16	-1.45425	2.91136	-5.08293	5.20545e-07	2.46495e-05	5.83361
THBS4	-1.45258	1.98549	-4.9351	1.08267e-06	4.45894e-05	5.14183
CLIC6	-1.45084	6.3415	-5.06382	5.72794e-07	2.6585e-05	5.74318
ABCA3	-1.45006	7.1445	-5.68739	2.16202e-08	1.73952e-06	8.85199
AKR1C8P	1.44896	-4.79224	5.92114	5.83753e-09	5.84005e-07	10.0993
SHISA3	-1.44696	1.26855	-3.55889	0.000406783	0.00520519	-0.387585
AL513318.2	1.4469	-2.41433	4.08055	5.20436e-05	0.00105314	1.5114
AL121949.2	1.44605	-1.79467	3.64354	0.000296103	0.00407393	-0.0961458
SYNPR-AS1	-1.44468	-1.10251	-4.4942	8.62673e-06	0.000252259	3.18944
AC005324.3	1.4422	-3.37542	5.96495	4.54521e-09	4.72509e-07	10.3379
CRYBG2	1.44189	1.91091	5.37652	1.15229e-07	6.95855e-06	7.26195
AC068594.1	-1.44168	-3.43164	-4.91714	1.18191e-06	4.81601e-05	5.05907
CYP24A1	1.44039	4.17345	3.42248	0.000669772	0.0076173	-0.843549
MIR548XHG	1.43904	-5.08858	4.03735	6.2259e-05	0.00121355	1.34487
AC125616.1	1.4387	-5.8954	8.59498	9.95713e-17	8.7174e-14	27.2832
AL133304.2	-1.43828	-3.42711	-4.05137	5.87522e-05	0.00115921	1.39872
AC005722.4	1.43793	-5.24722	5.67322	2.3373e-08	1.85281e-06	8.77781
SCIN	-1.43415	4.52998	-5.19411	2.96532e-07	1.54432e-05	6.36606
PTPRT	-1.43401	-0.565539	-3.49581	0.000513326	0.0062068	-0.600563
TRDN	1.43338	-4.6421	4.07786	5.26293e-05	0.00106179	1.50099
FUT6	-1.43337	0.919187	-3.79848	0.000162911	0.00258972	0.454179
CASR	-1.43187	-3.14174	-3.51072	0.000486016	0.00595564	-0.550554
FGF12-AS3	1.43139	-5.57508	7.49808	2.8421e-13	1.27293e-10	19.616
GGTLC2	-1.42826	-3.33779	-4.95462	9.83906e-07	4.14104e-05	5.23211
AL157778.1	1.42612	-5.6175	5.09781	4.83061e-07	2.30574e-05	5.90428
CLDN6	1.42192	-0.195346	2.74948	0.00617823	0.0411948	-2.8422
RSPO2	-1.41776	-1.08891	-4.30192	2.02567e-05	0.00049964	2.3907
FAM72D	1.41768	-1.20722	6.32777	5.40077e-10	7.82398e-08	12.3725
ST3GAL5	-1.41575	5.98703	-8.11061	3.69348e-15	2.45074e-12	23.7982
PGLYRP4	-1.41574	-0.549158	-3.973	8.10675e-05	0.00150846	1.09991
CSAG4	1.41572	-5.54019	5.0724	5.48722e-07	2.56896e-05	5.78377
OIP5	1.41499	0.980427	8.08873	4.33217e-15	2.73926e-12	23.6445
AC012354.3	1.41457	-5.24309	6.14854	1.56685e-09	1.97057e-07	11.3545
SPINK5	-1.41433	2.82667	-4.27788	2.24884e-05	0.00054384	2.29311
AL121949.3	1.4142	-2.33839	3.80234	0.000160465	0.00255461	0.468144
SCUBE2	-1.41301	3.21867	-5.52151	5.3317e-08	3.688e-06	7.99367
AC133785.1	1.41238	-2.38232	3.85024	0.000132816	0.00220524	0.642837
SCG3	1.41202	-1.77772	4.28076	2.2209e-05	0.00053821	2.30478
LINC02747	1.41199	-4.92133	4.46138	1.00023e-05	0.000284348	3.0508
LINC00707	1.41161	-2.40582	3.95441	8.74346e-05	0.00159906	1.02981
MS4A8	-1.41093	0.29178	-2.9526	0.00329455	0.0258911	-2.28328
ANKRD66	-1.40914	-2.18911	-3.80398	0.000159435	0.00254353	0.47409
TRIM51BP	-1.40898	-4.02449	-4.01115	6.93527e-05	0.00132838	1.2447
SLC26A9	-1.4064	4.25977	-4.13391	4.16156e-05	0.000888979	1.71939
IRX5	-1.40538	3.32021	-5.35412	1.29602e-07	7.69677e-06	7.15045
ADAMTS20	1.40402	-4.20175	3.69577	0.000242651	0.00350955	0.086944
TNNT1	1.40389	2.39808	3.25201	0.0012208	0.0121867	-1.38943
ALOX15B	-1.40328	4.79993	-4.66239	3.98469e-06	0.000132198	3.91448
CHRNB2	1.40263	-2.13793	5.45294	7.69275e-08	5.01157e-06	7.64546
AL121949.1	1.40078	0.676037	3.26794	0.00115545	0.0116951	-1.33956
LINC00337	1.39931	-1.54467	5.21114	2.71796e-07	1.43215e-05	6.44854
TMEM59L	-1.3985	2.03972	-3.3966	0.000734883	0.00818422	-0.928138
LINC01269	1.39711	-2.15416	5.04428	6.31481e-07	2.86894e-05	5.65098
KLK11	-1.39637	2.51942	-3.05579	0.00236082	0.0201252	-1.98462
AC127496.5	-1.39589	-1.30509	-5.2545	2.17512e-07	1.18564e-05	6.65958
TOX3	-1.39578	3.74306	-3.96084	8.51786e-05	0.0015662	1.05405
BPIFB1	-1.39564	4.5652	-2.77791	0.00567005	0.0386582	-2.76629
VSIG1	-1.39331	2.69247	-3.29538	0.00105042	0.0108339	-1.25308
LRRC66	1.3932	-1.521	4.89569	1.31204e-06	5.27033e-05	4.96053
LINC02489	-1.39209	-1.53463	-3.88294	0.000116599	0.00198943	0.763269
LINC01205	1.39135	-5.90079	7.07973	4.74295e-12	1.49073e-09	16.9107
LINC01980	1.39113	-4.35413	3.08527	0.00214274	0.0186863	-1.89747
AC243965.2	1.39079	-2.92199	7.28066	1.24668e-12	4.78601e-10	18.1944
AC105053.1	-1.3899	-3.24918	-5.29117	1.7994e-07	1.0074e-05	6.83929
AC087071.1	-1.38926	-2.24624	-5.31773	1.56733e-07	9.05784e-06	6.97019
AC012511.1	-1.38633	-1.67998	-6.56438	1.27458e-10	2.40396e-08	13.7543
LINC01446	1.38589	-4.37208	3.21211	0.00139984	0.0134835	-1.51335
HOXD11	1.38364	-4.88963	3.98232	7.8045e-05	0.00146306	1.13514
CX3CL1	-1.3832	5.869	-5.94265	5.16345e-09	5.24603e-07	10.2163
CYP4F2	1.38302	-5.51153	6.05503	2.70415e-09	3.10549e-07	10.8334
TMEM132D	-1.38188	-1.37039	-3.18776	0.00152068	0.0143689	-1.58823
AC079630.1	-1.3807	1.29118	-4.16291	3.68155e-05	0.000802712	1.83349
DPPA3P2	-1.38059	-3.21972	-4.47739	9.30718e-06	0.000268793	3.11828
SULT1C2P1	-1.3788	-3.37907	-4.89548	1.31339e-06	5.2718e-05	4.95957
B3GNT6	-1.37834	1.59369	-2.91853	0.00367029	0.0281202	-2.37973
IGHD	-1.37638	4.37973	-3.22557	0.00133686	0.0130307	-1.47169
LINC01559	1.37624	-2.52716	2.94577	0.00336699	0.026295	-2.30271
PLA2G3	-1.37394	-0.800463	-3.6696	0.000268181	0.00377518	-0.00509312
ERICH3	-1.37383	-0.465262	-3.18331	0.00154378	0.0145234	-1.60186
RASGRF1	-1.37287	2.74088	-4.65404	4.14296e-06	0.00013638	3.87787
SP8	1.371	-2.11902	2.75226	0.00612672	0.0409102	-2.8348
B4GALNT2	1.37092	-0.518187	2.79682	0.00535337	0.0370442	-2.71538
NR0B2	-1.3706	-0.139987	-3.35793	0.000843252	0.00908609	-1.05341
TEKT1	-1.3689	-0.394523	-3.19412	0.00148823	0.0141169	-1.56873
PFN2	1.36889	6.04408	6.99927	8.03251e-12	2.39842e-09	16.4049
MYBPC1	1.36835	-2.3005	3.42789	0.000656861	0.00750439	-0.825791
GOLGA2P11	-1.36748	-3.94302	-4.40311	1.29773e-05	0.000350668	2.807
CYP4Z2P	-1.36642	-2.34417	-3.6969	0.000241604	0.00349724	0.0909231
CDKN3	1.36617	2.65642	6.9261	1.29156e-11	3.52366e-09	15.9491
CRISP3	1.36536	-3.19928	3.1306	0.00184328	0.0166428	-1.7619
KCNK5	-1.3653	5.54276	-7.00826	7.57504e-12	2.30016e-09	16.4612
PCOLCE2	1.36492	1.71674	5.01492	7.30721e-07	3.22706e-05	5.51306
SHE	-1.36492	4.15052	-5.92713	5.64174e-09	5.6783e-07	10.1318
ITGB1-DT	1.36483	-2.33151	4.78279	2.25893e-06	8.27597e-05	4.44848
GABRQ	1.36412	-3.23957	3.94452	9.10104e-05	0.00164738	0.99267
ANKRD18B	1.36404	-1.34815	3.72421	0.000217505	0.00322483	0.187675
PTPRZ1	-1.36396	1.14301	-3.49307	0.000518497	0.00626088	-0.60973
MBL3P	-1.3638	-3.95184	-4.71981	3.04441e-06	0.000105633	4.16759
LINC01312	1.36263	-5.53017	5.67629	2.29816e-08	1.82448e-06	8.79388
AC010343.3	1.36236	-4.5357	4.68848	3.52731e-06	0.000119835	4.02911
BEST3	1.36221	-4.43472	4.79529	2.1282e-06	7.88013e-05	4.50462
CHODL	1.36188	0.010001	4.70681	3.23645e-06	0.000111077	4.11005
LINC02109	1.36139	-4.79881	4.15364	3.82891e-05	0.000831125	1.79694
AQP6	-1.3599	-1.89436	-4.32756	1.81102e-05	0.000457818	2.49534
CSF2	-1.35783	-0.331533	-4.50789	8.10839e-06	0.000239678	3.24753
AL117329.1	1.3565	-4.64231	3.84006	0.000138287	0.00227594	0.605532
LINP1	1.3546	-2.23325	2.98269	0.0029923	0.0240935	-2.1972
MIR193BHG	1.35428	-1.43218	6.35764	4.51148e-10	6.81753e-08	12.5445
HOPX	-1.3542	7.45335	-5.14242	3.85696e-07	1.93193e-05	6.11722
AC005165.1	-1.3542	-2.10152	-4.46018	1.00564e-05	0.00028513	3.04574
CCR6	-1.35325	-2.14583	-5.85257	8.60973e-09	7.9236e-07	9.72883
HTR2C	1.3532	-4.46036	3.35485	0.000852491	0.00916177	-1.06332
SYNGR4	1.35289	-2.42839	4.81348	1.95085e-06	7.37344e-05	4.58659
AC090809.1	1.35243	-5.60639	4.76704	2.43467e-06	8.76448e-05	4.37794
TSPOAP1	-1.35218	3.74688	-7.69939	7.01704e-14	3.66153e-11	20.962
TROAP	1.35193	3.17978	6.20072	1.15205e-09	1.49561e-07	11.6483
GAGE2A	1.35077	-5.95195	5.44461	8.04075e-08	5.17555e-06	7.60345
CA8	1.35075	1.30976	4.16562	3.63956e-05	0.000795492	1.84417
POU3F2	-1.35031	-2.19182	-2.9421	0.00340647	0.0265647	-2.31313
F2	1.34934	-3.93321	3.37033	0.000806982	0.00879936	-1.01339
TFF3	-1.34687	4.31228	-3.16805	0.00162552	0.0151282	-1.64846
FAM222A-AS1	1.34643	-2.59874	4.91102	1.21772e-06	4.932e-05	5.03091
PCP4	-1.34619	0.937981	-2.93608	0.00347213	0.0269555	-2.33018
ADGRD1-AS1	-1.34596	0.557899	-3.24963	0.00123086	0.0122688	-1.39687
AC010595.1	1.34506	-4.6864	3.92656	9.78632e-05	0.00174279	0.925417
AC005908.2	-1.34437	-4.59409	-4.96797	9.21398e-07	3.9334e-05	5.29408
AC007490.1	-1.34414	-0.850459	-4.04421	6.05181e-05	0.00118583	1.37121
AC078925.4	-1.34109	1.40405	-3.36469	0.000823276	0.00892633	-1.03159
AC007638.2	-1.34093	-3.78425	-4.74596	2.69065e-06	9.5443e-05	4.28383
ORC1	1.33993	2.43575	7.61137	1.29806e-13	6.34233e-11	20.37
AL365361.1	-1.33963	2.86707	-6.0136	3.4365e-09	3.73128e-07	10.6047
P2RY12	-1.33936	-0.207206	-5.44384	8.07384e-08	5.19063e-06	7.59955
TMEM212	-1.33893	-2.96294	-3.4996	0.00050626	0.00614208	-0.587886
AC003991.1	-1.33869	-1.19047	-4.68833	3.52976e-06	0.000119842	4.02846
AC004704.1	1.33804	-5.47231	5.17101	3.33584e-07	1.7075e-05	6.2546
RPL10P19	-1.33759	-0.462997	-6.14379	1.61116e-09	1.98773e-07	11.3278
SLC2A1	1.33662	6.79953	6.5865	1.1112e-10	2.14829e-08	13.8857
AC073862.3	-1.33659	-3.95521	-4.39489	1.34594e-05	0.000361694	2.77287
AC084375.1	-1.33561	-1.63602	-3.57363	0.000385078	0.00499269	-0.337321
BUB1B	1.33515	3.48976	7.55433	1.92823e-13	8.93403e-11	19.9892
EXO1	1.33515	2.73086	6.818	2.5863e-11	6.34718e-09	15.283
AC012501.2	1.3333	-5.19641	5.11557	4.41735e-07	2.14855e-05	5.98887
AMDHD1	1.33292	-0.518521	5.51883	5.40892e-08	3.72225e-06	7.98001
ADH1B	-1.33166	3.90287	-3.32777	0.000937869	0.0098953	-1.15013
KCNA3	-1.33138	1.50116	-5.84044	9.21864e-09	8.36444e-07	9.66371
TINCR	1.33121	0.124517	4.75617	2.56366e-06	9.14246e-05	4.32933
LUNAR1	1.33086	-3.75347	5.88499	7.16815e-09	6.90868e-07	9.90349
TTK	1.32987	2.85963	6.71402	5.00263e-11	1.0798e-08	14.6504
SLC1A6	1.3289	-4.6371	4.77965	2.29292e-06	8.37765e-05	4.43442
AL445493.3	-1.32875	-3.06241	-4.95413	9.86261e-07	4.14363e-05	5.22986
DUXAP8	1.32867	0.860141	4.63739	4.47642e-06	0.000145812	3.80512
VSIG10L	1.32762	2.21656	6.0522	2.74892e-09	3.13016e-07	10.8177
HRG	1.32654	-4.44655	4.78655	2.21881e-06	8.15957e-05	4.46536
SLCO1A2	1.32621	-2.18862	3.09122	0.002101	0.0184125	-1.87978
AL035425.3	1.32608	-4.59585	4.20525	3.07447e-05	0.000693996	2.00139
ELANE	-1.32599	-2.91921	-4.25321	2.50207e-05	0.000592146	2.19352
NEK2	1.3258	3.43055	6.56158	1.29679e-10	2.43499e-08	13.7378
ZNF488	1.32567	-2.15555	4.08873	5.02968e-05	0.00102551	1.54314
ADGRD1	-1.32455	4.40814	-5.45115	7.76619e-08	5.04607e-06	7.63644
DPP4	-1.32445	6.19316	-4.83248	1.78081e-06	6.83654e-05	4.67252
HHIP	-1.3243	1.99758	-3.35704	0.000845909	0.00911107	-1.05627
AC016705.2	-1.32266	-0.084614	-4.30432	2.00457e-05	0.000495147	2.40048
AC091173.1	1.32226	-4.82731	4.50201	8.32758e-06	0.000244844	3.22252
AC091133.3	1.32202	-6.0083	7.08876	4.46942e-12	1.42138e-09	16.9678
LINC01305	1.32189	-4.81626	4.4213	1.19681e-05	0.000327014	2.88277
SHISA2	-1.32165	2.41168	-4.18151	3.40201e-05	0.000753686	1.90705
C10orf71	-1.32066	-4.22014	-3.61956	0.000324174	0.00436559	-0.179344
WDR86-AS1	-1.31953	1.4736	-4.19955	3.15027e-05	0.000706359	1.97869
IGFBP1	1.3195	-2.79345	3.2094	0.00141282	0.0135644	-1.5217
DLX5	1.31452	-0.970646	4.66895	3.86472e-06	0.000128854	3.94322
MAGEC1	1.31414	-4.04159	2.90608	0.00381708	0.0289478	-2.4147
GDF5	-1.31304	-0.836978	-4.59518	5.44134e-06	0.000171726	3.62178
UGT1A2P	1.31298	-5.76385	6.79292	3.03475e-11	7.31416e-09	15.1296
LINC02438	1.31164	-5.4093	4.88032	1.41363e-06	5.62375e-05	4.8902
AC244090.3	1.31058	-4.30413	6.01105	3.48737e-09	3.77888e-07	10.5906
CCDC60	-1.31036	-1.66506	-3.7171	0.000223545	0.00329397	0.162448
AC131009.2	1.31022	-4.66056	4.97788	8.77538e-07	3.77313e-05	5.34013
AC092115.3	1.30992	-2.2377	5.80495	1.12524e-08	9.9143e-07	9.47378
ABCB6	1.30968	2.92068	8.52994	1.63196e-16	1.37049e-13	26.8065
ELFN2	-1.30908	2.6844	-3.93744	9.3656e-05	0.0016835	0.966121
TRIM16	1.30888	4.02596	8.90872	8.84207e-18	8.80048e-15	29.6207
AL133370.1	-1.30867	-3.79048	-3.15257	0.0017125	0.0157602	-1.69551
AC124947.2	1.30833	-2.30611	3.89962	0.000109068	0.00188791	0.825052
AC005479.1	-1.30829	-1.81235	-6.0197	3.31763e-09	3.66006e-07	10.6383
DQX1	1.30766	-1.1583	4.46052	1.0041e-05	0.000284934	3.04718
ADRA2A	-1.30732	2.67448	-4.62526	4.73528e-06	0.000152456	3.75231
TSPAN11	-1.30723	3.68761	-4.83504	1.75903e-06	6.78197e-05	4.68412
ATP13A4-AS1	-1.30695	-2.70124	-3.46163	0.000581443	0.00683962	-0.714451
HLA-DQB2	-1.3059	5.20538	-4.81325	1.95295e-06	7.37619e-05	4.58558
HOXD1	-1.3042	0.501957	-3.71547	0.000224961	0.00330981	0.156634
KCNJ15	-1.30282	4.72807	-4.79522	2.12889e-06	7.88013e-05	4.50432
NUF2	1.30157	3.13244	6.39932	3.5059e-10	5.67554e-08	12.7858
C8B	-1.30137	-1.39107	-3.17169	0.00160569	0.0149825	-1.63738
AP002957.1	-1.29935	-2.44678	-3.97985	7.8835e-05	0.00147325	1.1258
AQP1	-1.2977	7.5712	-4.99783	7.95234e-07	3.47485e-05	5.43314
ADRB2	-1.29733	1.92069	-6.9471	1.1274e-11	3.17241e-09	16.0795
EPHA4	-1.29584	4.29536	-6.86819	1.87557e-11	4.86978e-09	15.5912
FEZF1	-1.29556	-0.121338	-3.28181	0.00110121	0.0112606	-1.29594
CFAP46	-1.29528	-0.329708	-4.11488	4.50836e-05	0.000944524	1.64491
SKA1	1.29498	2.00191	6.34952	4.73786e-10	7.05376e-08	12.4977
S100B	-1.29375	2.38169	-5.12725	4.16454e-07	2.05346e-05	6.04462
OR56A3	1.29347	-5.79622	5.21848	2.61772e-07	1.39437e-05	6.48412
TLR8-AS1	-1.29266	-3.09104	-3.52658	0.000458463	0.00570251	-0.497136
SPX	1.29262	-1.57148	3.50326	0.000499498	0.00608477	-0.575586
NCAPH	1.29238	3.33924	6.95424	1.07642e-11	3.06101e-09	16.124
RNU6-418P	-1.29211	-2.66011	-5.13856	3.93301e-07	1.96271e-05	6.09874
AHSG	1.29192	-4.56129	4.39636	1.33724e-05	0.000359535	2.77894
GDA	1.29178	-1.48717	2.97576	0.0030596	0.0244704	-2.21711
AC011944.1	-1.29126	-1.23209	-5.07902	5.30844e-07	2.5071e-05	5.81509
AC025539.1	-1.28997	-2.6637	-4.70538	3.25833e-06	0.000111543	4.10371
AP003900.1	1.28808	-5.2298	4.20262	3.10922e-05	0.000700956	1.99091
TRIM9	1.28722	0.143514	4.3977	1.32928e-05	0.000357753	2.78452
MAT1A	1.28699	-0.114344	3.83725	0.000139834	0.00229482	0.595252
LINC02820	1.28696	-5.03517	3.72515	0.000216713	0.00321575	0.191035
NAT8L	1.28677	0.382452	4.0313	6.38335e-05	0.0012399	1.32168
KRT83	1.28638	-2.98431	3.35886	0.000840472	0.00905977	-1.0504
HILPDA	1.28585	4.22008	7.4691	3.46802e-13	1.51538e-10	19.4246
LINC01322	1.28566	-5.01245	4.07871	5.24435e-05	0.00105924	1.50428
CDC6	1.2854	3.97816	6.89348	1.59408e-11	4.19979e-09	15.7472
SLC6A17	1.28342	-1.55277	4.01432	6.84571e-05	0.00131403	1.25676
GABRA2	1.28264	-3.80348	3.65453	0.000284009	0.00394632	-0.0578181
AL031058.1	1.2824	-0.0254063	5.38662	1.0927e-07	6.67366e-06	7.31234
LINC02405	1.28228	-5.34528	4.96658	9.27757e-07	3.95426e-05	5.28759
FOXD1	1.28185	-2.0444	3.58116	0.000374411	0.00488719	-0.31156
NEFL	1.2816	-2.33589	3.29505	0.00105162	0.0108401	-1.25412
AC022098.2	-1.2811	-2.20994	-3.66481	0.000273118	0.00382586	-0.021867
MCM10	1.28091	2.62703	6.02735	3.17421e-09	3.51755e-07	10.6804
AL161618.1	-1.28079	-4.22435	-4.27914	2.23659e-05	0.000541476	2.29821
CTCFL	1.28007	-4.783	4.37092	1.4966e-05	0.000392573	2.67361
AL157400.2	1.27838	-4.90314	6.21429	1.06312e-09	1.40344e-07	11.725
FAM83F	1.27786	1.63108	3.50366	0.000498776	0.00608011	-0.574263
CDC20	1.27786	4.55066	5.97033	4.4072e-09	4.59941e-07	10.3673
Z99943.1	1.27694	-3.65718	4.88833	1.35975e-06	5.42951e-05	4.92685
AL161785.1	-1.27685	0.13373	-6.08053	2.33183e-09	2.74838e-07	10.9748
AC018641.1	1.27673	-3.96949	3.90263	0.000107758	0.00187187	0.836233
AL133325.3	1.27672	-5.28675	4.66001	4.02919e-06	0.000133345	3.90404
DNAH2	-1.2767	4.05536	-5.82013	1.03338e-08	9.21066e-07	9.5549
AC026471.3	-1.27641	-1.21895	-4.16822	3.59956e-05	0.000788354	1.85447
LINC02253	1.27609	-4.25981	3.03223	0.00254956	0.0213807	-2.05368
AKR1C5P	1.276	-5.59559	6.64105	7.91028e-11	1.61652e-08	14.2113
ROBO2	-1.27541	2.0139	-4.78775	2.20611e-06	8.12122e-05	4.47076
DRGX	-1.27473	-1.59978	-2.94607	0.00336373	0.0262772	-2.30185
RRAD	-1.27389	3.81149	-4.86586	1.51617e-06	5.96546e-05	4.82417
AC007362.1	-1.27316	-3.63472	-4.91614	1.18772e-06	4.83602e-05	5.05444
NYAP2	-1.27293	-0.9458	-4.10421	4.71453e-05	0.000974941	1.60331
MYBL2	1.27248	4.94071	5.09208	4.97159e-07	2.36254e-05	5.87708
TAC1	1.27213	-5.11803	3.75881	0.000190221	0.00290719	0.311201
ST3GAL5-AS1	-1.27187	-1.37824	-6.04497	2.86659e-09	3.25037e-07	10.7777
TACR3	1.27027	-4.94678	3.98088	7.85049e-05	0.00146964	1.12969
LINC02163	1.27027	-4.13172	3.38122	0.000776321	0.00854201	-0.978116
ESYT3	-1.27026	3.67886	-6.0839	2.28656e-09	2.70691e-07	10.9935
IGLON5	1.26814	-1.53278	5.3696	1.19495e-07	7.17586e-06	7.22747
LGSN	1.26806	2.66865	2.79782	0.00533705	0.0369598	-2.71268
SULT2B1	1.26639	2.80521	4.89062	1.34478e-06	5.38572e-05	4.93729
C1orf105	1.26633	-3.976	4.9396	1.05909e-06	4.37862e-05	5.16261
AC093520.1	1.26598	-3.94179	5.05023	6.13031e-07	2.80255e-05	5.67901
SGO1	1.2657	1.78086	6.89529	1.57563e-11	4.17162e-09	15.7583
KLF2P4	1.26568	-5.58624	5.01888	7.16506e-07	3.16949e-05	5.53162
CABCOCO1	-1.26451	-0.139914	-4.35006	1.64078e-05	0.000422749	2.58761
C4B	-1.26384	3.70311	-5.65825	2.5376e-08	1.99103e-06	8.69958
AL136962.1	1.26326	-2.09786	3.69008	0.000248	0.00356199	0.0668775
SKA3	1.26295	2.38248	6.85346	2.06144e-11	5.25092e-09	15.5005
C1orf158	-1.26293	-2.64802	-3.14765	0.00174101	0.0159619	-1.71042
MAGEA8	1.26124	-4.13428	3.62889	0.000312968	0.00425734	-0.147035
POF1B	1.26083	2.51323	3.5291	0.000454225	0.00567079	-0.488634
DKK1	1.26068	1.2239	2.89395	0.00396512	0.0297947	-2.44862
ESPL1	1.2588	3.38766	6.38386	3.8501e-10	6.06825e-08	12.6962
PRR20G	1.25854	-5.12136	4.36266	1.5522e-05	0.000404494	2.6395
SDCBP2	1.25821	3.55662	5.02532	6.93953e-07	3.0952e-05	5.56184
TTLL11-IT1	-1.25767	-3.55846	-4.37609	1.46282e-05	0.000385775	2.69496
AC023509.2	-1.2574	-3.05119	-4.99603	8.02363e-07	3.49747e-05	5.42471
AC019117.1	-1.25723	1.69945	-3.94059	9.24724e-05	0.00166835	0.977904
PRDM16-DT	-1.25718	0.345683	-4.11393	4.52633e-05	0.000945937	1.64121
AC079467.1	-1.25704	-1.78315	-3.35194	0.000861307	0.00922882	-1.07269
AC009336.1	-1.25661	-3.05772	-4.46013	1.00585e-05	0.00028513	3.04555
RNF103-CHMP3	1.25572	-3.53573	5.89387	6.81621e-09	6.67293e-07	9.95148
AL139041.1	-1.25521	-2.08144	-5.29415	1.77177e-07	9.95043e-06	6.85396
LINC02772	-1.25455	-3.23404	-3.84949	0.000133214	0.00220978	0.640077
LDLRAD1	1.25451	1.03296	3.36231	0.000830251	0.00898382	-1.03927
EVX1	1.25416	-4.82895	4.12473	4.32547e-05	0.000912444	1.68344
DEPDC1	1.25395	2.85059	5.81932	1.03811e-08	9.23748e-07	9.55055
DNALI1	-1.25391	4.34951	-6.01758	3.35845e-09	3.67374e-07	10.6266
LINC01612	-1.25361	-3.09867	-3.3709	0.000805343	0.00878745	-1.01154
LINC01414	1.25355	-5.73367	5.44731	7.9263e-08	5.12644e-06	7.61706
NEFH	1.25217	0.444975	3.79739	0.000163612	0.0025956	0.450219
CNTNAP2	1.25198	0.372708	3.19545	0.00148153	0.0140708	-1.56465
AC008013.2	-1.25162	-5.02666	-6.05854	2.64974e-09	3.05607e-07	10.8528
SHISA9	1.2515	-4.24287	3.63856	0.000301736	0.00413597	-0.113462
CCL17	-1.25122	0.373319	-4.10978	4.60583e-05	0.00095762	1.62501
AL109761.1	1.2511	-3.26908	4.96473	9.36223e-07	3.98403e-05	5.27901
GJB6	1.25001	-0.599918	2.95059	0.00331572	0.0260156	-2.289
TPX2	1.24927	5.26263	6.13338	1.71256e-09	2.10625e-07	11.2695
GGH	1.24894	4.11585	5.94376	5.13081e-09	5.22274e-07	10.2223
GPR12	-1.24842	-4.08942	-3.45712	0.00059103	0.00693419	-0.729389
GLRA3	-1.24805	-1.181	-3.49981	0.000505867	0.0061387	-0.587176
SCN1A	-1.24796	0.193517	-3.51477	0.000478832	0.00588774	-0.536926
CAPN8	-1.24741	5.76126	-4.26882	2.33884e-05	0.000560925	2.25648
TRIM15	1.24725	-2.31805	2.77805	0.00566766	0.0386515	-2.76591
CFTR	-1.2469	2.92818	-3.63842	0.000301892	0.00413627	-0.113937
AC012640.3	1.24683	-4.96658	5.81151	1.08458e-08	9.63232e-07	9.50884
BIRC5	1.24668	4.75684	5.79728	1.17458e-08	1.02984e-06	9.4329
APOBEC1	1.24653	-3.63642	2.87942	0.00414945	0.0307736	-2.48909
SHC3	-1.24626	2.60292	-6.03764	2.99088e-09	3.36292e-07	10.7372
TGM3	1.24622	-2.29506	3.65889	0.000279344	0.00389458	-0.0425925
ANKFN1	-1.24594	0.072682	-3.9131	0.000103316	0.00181406	0.875202
DEFB1	1.24569	0.269363	2.93372	0.00349822	0.0271053	-2.33687
AC106771.1	1.24568	-5.22845	3.68455	0.000253298	0.00361564	0.0474271
FAM189A2	-1.24555	2.90414	-5.55241	4.51393e-08	3.21758e-06	8.1519
F11	-1.24464	-1.89955	-3.13674	0.00180579	0.0163915	-1.74337
CDCA2	1.24441	2.15176	6.72625	4.6312e-11	1.01182e-08	14.7244
WFDC2	-1.24358	7.88085	-5.16621	3.4183e-07	1.74307e-05	6.23148
PLUT	1.24304	-5.33069	4.50176	8.33695e-06	0.000244985	3.22147
PRR15	1.24287	1.82848	3.59668	0.000353285	0.00467331	-0.25828
C1orf87	-1.24019	-1.94185	-2.99397	0.00288575	0.0234925	-2.16473
CRYM	-1.23917	3.13622	-3.51983	0.000470008	0.00580847	-0.519902
UCN2	1.23885	-2.68915	4.07355	5.35815e-05	0.00107518	1.48433
HPGDS	-1.23872	1.41718	-5.48246	6.57252e-08	4.37186e-06	7.79492
PLPPR1	-1.23844	1.03004	-3.39756	0.000732366	0.00816973	-0.925012
SEPTIN9-DT	-1.23769	-1.34007	-4.94904	1.01119e-06	4.22287e-05	5.20629
DPPA2	1.23714	-5.96461	5.0552	5.9802e-07	2.74711e-05	5.70244
C8orf34	-1.23644	0.837927	-4.86786	1.50157e-06	5.92537e-05	4.83329
KIF2C	1.23555	4.03676	6.31996	5.66028e-10	8.13416e-08	12.3276
MIR924HG	1.23531	-1.22936	4.37518	1.46869e-05	0.000386943	2.69122
HLA-DRB5	-1.23519	7.56593	-5.45897	7.44962e-08	4.88277e-06	7.67595
MEIOC	1.23509	-0.572862	5.36005	1.25638e-07	7.50284e-06	7.17991
AL049539.1	1.23499	-3.76585	5.2982	1.73487e-07	9.78409e-06	6.87391
FOXD3	1.23498	-3.42732	3.63409	0.000306884	0.00418943	-0.129004
ECRG4	-1.23395	-0.599564	-3.57762	0.000379391	0.00493382	-0.323677
SCGB1D2	1.23339	-5.82571	5.43566	8.43209e-08	5.38232e-06	7.55833
COX7B2	1.23196	-5.0206	2.99591	0.00286774	0.0233743	-2.15913
TMEM40	1.23139	-0.126727	4.12074	4.39877e-05	0.000925309	1.6678
AP002498.1	-1.23138	-1.4905	-3.44343	0.00062106	0.00719541	-0.774643
AL033523.1	-1.23128	-3.57526	-4.18106	3.40859e-05	0.000754781	1.90525
MYEOV	1.23123	1.98491	2.99131	0.00291059	0.0236338	-2.17241
STK33	-1.23123	2.70051	-5.84799	8.83479e-09	8.08918e-07	9.70424
GRIN2D	1.23016	1.71775	4.55945	6.41139e-06	0.000197358	3.46779
B3GNT8	-1.22971	3.55534	-5.0341	6.64312e-07	2.98779e-05	5.60309
DSG4	1.22861	-5.03703	4.45518	1.02848e-05	0.000290167	3.02471
AUTS2	-1.22777	5.5448	-6.13112	1.73542e-09	2.11982e-07	11.2569
FAM238B	1.22565	-5.64403	5.83582	9.46191e-09	8.54689e-07	9.63889
ESX1	1.22543	-6.05644	7.17531	2.52116e-12	8.72399e-10	17.5177
PLD4	-1.22454	1.97238	-6.17958	1.30521e-09	1.67422e-07	11.529
CYP4F12	1.22408	-0.262349	3.85618	0.00012972	0.00216588	0.664642
AL137026.1	-1.22396	-2.49885	-4.3777	1.45246e-05	0.000383419	2.70161
AC026748.1	-1.22365	-1.10799	-5.66614	2.43003e-08	1.91783e-06	8.74079
FOLR1	-1.22365	5.98936	-3.61016	0.00033585	0.0044902	-0.211831
TEKT2	-1.22317	0.498344	-4.01182	6.91622e-05	0.0013252	1.24725
OGDHL	1.22308	-0.298092	3.23422	0.00129784	0.0127381	-1.44487
HHIP-AS1	-1.22243	0.439961	-4.06657	5.51603e-05	0.0011021	1.45734
TMEM72-AS1	-1.22166	-2.47779	-5.89123	6.91884e-09	6.74882e-07	9.93723
UPK1A-AS1	1.22059	-4.86503	4.77797	2.31135e-06	8.43423e-05	4.42688
AC116345.1	-1.22032	-4.25606	-3.23141	0.00131037	0.0128315	-1.45357
VWA3A	-1.21956	-0.455571	-3.51102	0.000485474	0.00595035	-0.549532
AC008496.2	-1.21941	-2.09137	-3.21147	0.00140289	0.013498	-1.51532
KRT16P1	-1.21928	-1.28323	-3.07623	0.00220751	0.0190839	-1.92426
BANCR	-1.21923	-2.62526	-3.70668	0.000232696	0.00339943	0.125503
LILRP1	-1.2187	-4.29223	-3.5703	0.000389879	0.00503513	-0.348679
LINC02616	1.21869	-4.7956	3.18273	0.00154685	0.0145397	-1.60365
TTPA	1.21731	-2.81781	4.04919	5.92848e-05	0.00116672	1.39034
LRRC55	-1.21703	-1.06752	-4.23454	2.71166e-05	0.000630163	2.11848
POLQ	1.21626	2.21149	6.35984	4.45187e-10	6.79301e-08	12.5573
TUBB4A	1.21595	-0.0660738	3.59544	0.000354931	0.00469277	-0.262545
DNAI2	-1.21595	-1.2485	-3.31549	0.000979162	0.0102441	-1.18929
VWDE	1.21588	0.894739	3.91279	0.000103446	0.00181574	0.874045
SIX3	1.21491	-3.18867	3.11932	0.00191392	0.01713	-1.7958
AC126323.6	-1.2147	-3.66344	-3.84444	0.000135907	0.00224476	0.621579
LINC00892	-1.21297	-1.37233	-5.80863	1.10228e-08	9.7279e-07	9.49342
AFF3	-1.21291	1.95681	-4.89656	1.30648e-06	5.25584e-05	4.96454
ZNF114-AS1	1.21286	-4.90408	4.78118	2.27631e-06	8.32829e-05	4.44126
FAM72B	1.21186	-0.398487	5.78061	1.2893e-08	1.11586e-06	9.34413
CASC19	1.21137	-4.81901	3.78889	0.000169149	0.00265898	0.419502
SLC5A7	-1.21097	-3.89902	-3.7024	0.000236549	0.00344081	0.110384
SLC46A2	-1.2108	1.00922	-3.99633	7.36982e-05	0.00139865	1.1883
IGSF11	1.20986	-1.5874	4.47536	9.39264e-06	0.000270573	3.10972
A1CF	1.20985	-3.84389	3.52724	0.000457345	0.00569519	-0.494901
LINC00092	-1.20742	-1.29535	-6.35014	4.72033e-10	7.04719e-08	12.5012
AC083805.1	-1.20672	-2.01453	-4.63054	4.6208e-06	0.000149428	3.7753
AJ003147.2	1.20665	-5.8475	7.00036	7.97545e-12	2.39616e-09	16.4118
ATOH8	-1.20632	3.85835	-4.31617	1.90358e-05	0.00047586	2.44877
ARTN	1.20617	0.391874	5.10822	4.58401e-07	2.2116e-05	5.95384
DLEC1	-1.20397	1.50102	-4.94008	1.05661e-06	4.37171e-05	5.16483
BVES-AS1	1.20372	-3.69005	4.84174	1.70326e-06	6.58814e-05	4.71448
CKAP2L	1.20303	2.94431	6.35506	4.58237e-10	6.87483e-08	12.5296
ASPM	1.20275	3.95947	6.04408	2.8814e-09	3.26029e-07	10.7728
LINC02038	-1.20218	-0.970902	-3.51443	0.00047943	0.00589239	-0.538068
FAM131C	1.20089	-2.84935	4.04712	5.97938e-05	0.00117416	1.3824
WDFY4	-1.20085	4.35261	-6.94257	1.16103e-11	3.25004e-09	16.0513
LINC02323	1.19982	-1.81932	4.0843	5.12367e-05	0.00104033	1.52592
BTBD11	1.19825	1.31533	4.9716	9.05086e-07	3.87608e-05	5.31095
AUNIP	1.19811	1.01307	6.40425	3.40252e-10	5.52482e-08	12.8144
AL596244.1	-1.19775	1.58488	-6.29651	6.51502e-10	9.11866e-08	12.1931
MUC22	-1.19744	-1.7329	-3.3787	0.00078333	0.00860255	-0.986302
NPTX1	-1.19687	2.1004	-3.04779	0.00242337	0.0205306	-2.00811
CAPSL	-1.19556	-1.23256	-3.02998	0.00256829	0.0215209	-2.06025
AL160286.1	1.19342	-3.31873	4.16484	3.65158e-05	0.000797149	1.8411
KLK2	1.19306	-4.58371	4.15768	3.76413e-05	0.000818725	1.81283
AL445524.1	1.19267	2.21336	5.51546	5.50761e-08	3.77566e-06	7.96283
CKMT1B	1.19251	0.37009	3.43127	0.000648924	0.00743965	-0.814699
SCNN1B	-1.19238	5.16544	-4.52767	7.41188e-06	0.000222547	3.33175
LINC02555	-1.19191	-1.58674	-3.06576	0.00228488	0.0196236	-1.95524
ESCO2	1.19178	2.02935	6.95857	1.04665e-11	3.00819e-09	16.1509
AQP7	-1.19176	1.08665	-3.76964	0.000182363	0.00281969	0.350108
NFE4	1.1911	-2.65867	2.8981	0.00391383	0.0295273	-2.43702
SYNDIG1L	-1.19051	-1.52521	-4.21339	2.96923e-05	0.000675347	2.03386
ANKRD40CL	1.19036	-4.7507	4.32217	1.85431e-05	0.000465927	2.47327
MRC1	-1.19004	5.78538	-5.25981	2.11634e-07	1.16185e-05	6.68554
CTSG	-1.18988	-0.805394	-3.90844	0.000105271	0.00183937	0.857851
LRP4	1.18959	3.10571	5.47731	6.75563e-08	4.48533e-06	7.76882
LINC00940	-1.18802	-4.27335	-3.70468	0.000234489	0.00341818	0.118438
MALL	-1.18785	4.1287	-5.66355	2.46478e-08	1.9424e-06	8.72728
MTFR2	1.18742	1.56196	6.66536	6.79327e-11	1.39889e-08	14.3572
AL445647.1	1.18541	-5.47181	4.20049	3.13757e-05	0.000704099	1.98245
LINC01419	1.1854	-5.04344	2.96558	0.00316096	0.0250833	-2.24627
CES1P1	1.18463	-2.33411	3.38134	0.000776007	0.00854132	-0.977747
SLC10A2	-1.18457	-4.65361	-3.23987	0.0012729	0.0125644	-1.42729
KIF14	1.18427	2.81735	5.91868	5.91963e-09	5.89179e-07	10.0859
ARHGAP11A	1.18423	3.80795	7.76492	4.42345e-14	2.42577e-11	21.4063
ST6GALNAC1	-1.18365	5.27461	-4.06098	5.64571e-05	0.00112383	1.43574
LRP8	1.18345	3.96047	8.22046	1.64973e-15	1.18222e-12	24.5751
DLGAP5	1.18296	3.53719	5.89418	6.80423e-09	6.67293e-07	9.95316
DLC1	-1.18261	5.83394	-6.45413	2.5112e-10	4.19903e-08	13.1051
AC012354.8	1.1824	-5.36853	5.52831	5.14019e-08	3.57855e-06	8.02843
NEFM	1.1812	-3.78512	3.42392	0.000666327	0.00758898	-0.838844
SLCO2A1	-1.1807	5.59125	-6.66911	6.63534e-11	1.37163e-08	14.3797
SLC8A2	1.18028	-2.13215	3.56714	0.000394505	0.0050798	-0.359493
NOL4	1.17998	-2.69488	3.44784	0.000611239	0.00711229	-0.760091
ACRV1	1.17964	-2.37643	5.86661	7.95342e-09	7.44712e-07	9.8044
LHCGR	-1.17933	-3.52225	-3.30934	0.00100045	0.0104246	-1.20883
ZNF695	1.17897	-0.989002	3.59311	0.000358048	0.00472246	-0.270567
AC092969.1	1.17864	-3.42993	3.18375	0.0015415	0.0145129	-1.60052
BSN-DT	1.17796	-3.8917	5.47553	6.82032e-08	4.51991e-06	7.75977
RTBDN	1.17784	-2.42284	3.16905	0.00162005	0.0150851	-1.64542
CISH	-1.17734	5.34452	-7.88903	1.83108e-14	1.06971e-11	22.2557
UBE2C	1.17613	4.51804	4.85349	1.60951e-06	6.26391e-05	4.76785
LINC00278	1.17604	-4.30106	3.28023	0.00110726	0.0113083	-1.30091
HS3ST5	-1.17583	-1.385	-2.98939	0.00292861	0.0237407	-2.17793
HPDL	1.17581	-0.0238647	4.50133	8.35304e-06	0.000245324	3.21966
ABCB10P1	1.17568	-5.80032	5.53431	4.9768e-08	3.49263e-06	8.05913
SPC25	1.17498	1.88366	6.80069	2.88817e-11	6.99222e-09	15.1771
SLC22A3	-1.1749	4.17994	-4.19096	3.26779e-05	0.000728155	1.94455
ENPP3	-1.17382	1.69069	-3.31758	0.000972017	0.0101836	-1.18263
AL512363.1	1.17345	-5.35178	5.0274	6.86813e-07	3.06832e-05	5.57161
LIPK	1.17312	-4.10239	3.25669	0.00120124	0.0120406	-1.37479
AC002563.1	-1.17267	-3.44354	-3.82976	0.000144038	0.00235013	0.567886
KIF23	1.17265	3.80612	6.77304	3.44352e-11	8.18917e-09	15.0085
NCAPG	1.17245	3.40434	6.04514	2.86369e-09	3.25037e-07	10.7787
KRT27	-1.17223	-3.63267	-4.141	4.03897e-05	0.000866581	1.74722
ZNF454	-1.17162	-0.671766	-4.92914	1.11469e-06	4.57678e-05	5.11432
HOXA11-AS	1.17115	-3.91457	3.4343	0.000641866	0.00738235	-0.804719
AC005696.4	1.171	-2.42514	3.84931	0.000133305	0.00221012	0.639442
KIF4A	1.17055	3.77989	5.76144	1.4347e-08	1.22396e-06	9.24237
SLC2A1-AS1	1.17026	-0.510143	6.73862	4.28291e-11	9.51196e-09	14.7993
CIP2A	1.17022	2.87503	7.14126	3.16027e-12	1.06098e-09	17.3006
SH2D5	1.17021	-2.52238	3.79526	0.000164982	0.00260923	0.442524
KCNQ5	-1.16967	1.19551	-4.0413	6.12512e-05	0.00119666	1.36003
HPD	1.16934	-0.875377	6.77106	3.4871e-11	8.25629e-09	14.9964
PTPN13	-1.16933	5.5159	-5.19424	2.96341e-07	1.54432e-05	6.36667
NPW	1.16929	-0.608785	3.12957	0.00184965	0.0166882	-1.76501
FBXW10	1.16901	-3.02918	4.46271	9.94282e-06	0.000283194	3.05639
LHFPL3	-1.16836	-1.95003	-3.2967	0.00104559	0.0107883	-1.2489
TLX3	1.16828	-5.7788	5.28606	1.84766e-07	1.02906e-05	6.8142
CTSH	-1.16824	8.46467	-6.05302	2.73589e-09	3.12857e-07	10.8223
IRX2	-1.16817	3.56236	-3.15949	0.00167309	0.0154824	-1.6745
AC010998.1	-1.16814	-4.30031	-4.10873	4.62603e-05	0.000960706	1.62094
GGTLC4P	-1.16694	-2.79791	-5.1211	4.29582e-07	2.10852e-05	6.01526
AC022784.1	1.16607	-1.38908	3.58626	0.000367341	0.00481657	-0.294074
RGS7BP	-1.1651	-0.366671	-4.30364	2.01051e-05	0.000496357	2.39772
PRDM9	1.16485	-5.60283	4.59608	5.41878e-06	0.000171316	3.62568
TMEM163	-1.16484	4.49111	-4.9589	9.63456e-07	4.07436e-05	5.25194
AC024230.1	1.16368	-5.31194	4.17386	3.51441e-05	0.000772853	1.87677
HAS3	-1.16287	4.4114	-4.35632	1.59617e-05	0.000413037	2.61338
IGLV1-41	-1.16276	-0.874956	-2.95371	0.00328291	0.025813	-2.28011
AC011632.1	1.16152	-4.42977	3.07851	0.00219104	0.0189935	-1.91753
CCR3	1.16139	-0.752597	5.10579	4.64048e-07	2.23684e-05	5.94226
LINC01139	1.16137	-1.8499	2.74618	0.00623971	0.0414895	-2.85095
GALNT17	-1.16106	1.50703	-4.76649	2.44109e-06	8.78171e-05	4.37546
FP325330.3	1.15767	-5.17373	4.38856	1.38425e-05	0.000369956	2.74661
KIF18B	1.15732	3.10527	5.30303	1.69191e-07	9.60227e-06	6.89768
CEACAM4	-1.15705	-0.0637254	-5.29169	1.79447e-07	1.00569e-05	6.84189
AL390334.1	1.15695	-5.17768	3.90468	0.000106875	0.00185954	0.84385
KCP	1.15659	1.1126	4.5617	6.34559e-06	0.000195444	3.47747
AC126177.6	1.15638	-4.07449	4.38446	1.40966e-05	0.000375067	2.72959
COL17A1	-1.15627	3.89981	-2.99126	0.00291107	0.0236342	-2.17256
AP005057.1	1.15557	-5.51297	4.66896	3.86453e-06	0.000128854	3.94326
FCAMR	-1.15464	-2.29213	-4.06168	5.62924e-05	0.00112138	1.43846
PIMREG	1.1539	2.08816	5.2774	1.93247e-07	1.07407e-05	6.77167
MUSK	-1.15367	-2.35442	-4.56598	6.22243e-06	0.000192312	3.49586
FOXM1	1.15344	4.58937	5.88254	7.26818e-09	6.9746e-07	9.89028
TTC29	-1.15235	-1.90452	-3.07692	0.00220251	0.0190561	-1.92223
AL512622.1	1.15231	-5.40367	5.96731	4.48404e-09	4.67053e-07	10.3508
TTLL7	1.15223	2.00999	5.78448	1.2617e-08	1.09373e-06	9.36475
LUZP2	-1.15204	-1.40797	-3.28854	0.00107575	0.0110444	-1.27472
NRXN3	-1.15203	2.26558	-5.33355	1.44319e-07	8.44023e-06	7.04844
NKAIN2	1.15193	-2.6689	3.14525	0.00175506	0.0160612	-1.71766
LINC01771	1.15161	-4.04293	5.78622	1.24952e-08	1.08844e-06	9.37398
PTPRH	1.15065	2.86783	3.57828	0.000378452	0.00492695	-0.321405
GSEC	1.15053	1.83611	8.09127	4.25288e-15	2.72114e-12	23.6623
PRSS44P	1.15029	-2.49153	4.45468	1.03079e-05	0.000290301	3.0226
CXCL14	-1.14986	4.90352	-2.89819	0.00391274	0.0295233	-2.43677
KIF12	-1.14933	2.60737	-3.73295	0.000210281	0.00314287	0.218792
OTOP2	1.14885	-5.50658	5.37191	1.18055e-07	7.09729e-06	7.23897
MYOZ1	-1.14795	0.0699113	-4.47504	9.40618e-06	0.000270573	3.10837
PCDHAC1	1.14678	1.07327	4.47567	9.37956e-06	0.000270447	3.11102
ZDHHC11B	-1.14668	2.1124	-3.76782	0.000183664	0.00283411	0.343549
STUM	-1.14668	0.542072	-2.93991	0.00343024	0.0267021	-2.31934
AC004847.1	-1.14551	1.24489	-4.41196	1.24763e-05	0.000338321	2.84384
STMND1	-1.14487	-0.827099	-3.1933	0.00149238	0.0141357	-1.57125
COL21A1	-1.14478	2.78851	-4.70232	3.30555e-06	0.000112872	4.09018
KAAG1	1.14449	-4.46917	4.53789	7.0747e-06	0.000214581	3.37542
STC2	1.14331	3.49152	5.28685	1.84008e-07	1.0259e-05	6.8181
PRODH	-1.14312	3.92472	-3.35632	0.000848072	0.00912975	-1.05859
ELN-AS1	-1.14307	0.0920125	-4.82703	1.82806e-06	6.98301e-05	4.64784
FAM181A	-1.14265	-2.58011	-3.18093	0.00155629	0.014613	-1.60915
DDC	1.14251	0.125063	2.72087	0.00673078	0.0438382	-2.91782
LRRC18	-1.14233	-2.28903	-3.8695	0.000123024	0.00207534	0.713652
AC007365.1	1.14222	-3.19025	5.65311	2.61006e-08	2.03599e-06	8.6728
MGAT5B	1.14151	-0.43512	4.08882	5.02777e-05	0.00102551	1.54349
AC116348.1	1.14133	-4.63324	5.2006	2.86862e-07	1.5027e-05	6.39745
AC012640.5	1.14091	-4.14796	5.56432	4.23269e-08	3.05766e-06	8.21305
IP6K3	-1.14042	0.246839	-3.21534	0.00138445	0.0133684	-1.50335
AP003717.1	-1.1401	-1.39228	-3.75142	0.000195756	0.00297543	0.284755
AC013264.1	-1.13947	-1.85792	-3.82945	0.000144211	0.00235013	0.566778
LINC01600	1.13941	-3.992	5.02074	7.099e-07	3.14545e-05	5.54037
KRT32	-1.13934	-3.85623	-3.61319	0.000332051	0.00445047	-0.201386
TICRR	1.13898	2.08268	6.29892	6.42148e-10	9.03479e-08	12.2069
BX640514.2	-1.13897	-2.24117	-3.98687	7.66071e-05	0.00144215	1.15239
AKAP14	-1.13878	-2.65822	-3.16578	0.00163799	0.0152179	-1.65536
AL162411.1	1.13869	-3.40247	3.67749	0.00026023	0.00368746	0.0225893
ATP8A1	-1.13809	5.36137	-6.25645	8.27595e-10	1.12607e-07	11.9644
AL008733.1	-1.13723	-3.20856	-3.62026	0.00032332	0.00435846	-0.176922
AC018742.1	-1.13678	-4.94065	-4.07906	5.23662e-05	0.00105847	1.50565
ADH4	1.13677	-3.72562	3.57212	0.000387255	0.00501287	-0.342489
RRM2	1.13663	5.26598	6.10917	1.97327e-09	2.36204e-07	11.1342
LPL	-1.13478	4.68595	-4.41873	1.21059e-05	0.000330275	2.87206
CNTN1	1.1346	1.75075	3.62214	0.000321038	0.00433748	-0.170417
CASC4P1	1.13321	-3.23987	5.59153	3.65231e-08	2.69639e-06	8.35325
CDRT1	1.13292	-2.51997	5.03046	6.76453e-07	3.03225e-05	5.58597
AC074237.1	1.13263	-6.0397	6.3582	4.49628e-10	6.81753e-08	12.5478
HPGD	-1.13251	5.56201	-3.68413	0.000253704	0.00361946	0.0459515
SLC4A4	-1.13241	4.47519	-4.74833	2.66073e-06	9.44813e-05	4.29435
CFAP100	-1.13223	-1.1482	-3.573	0.00038598	0.00500118	-0.339465
FCRL1	-1.13108	-0.296547	-4.09486	4.90259e-05	0.0010057	1.56693
SPP2	-1.13106	-2.54491	-2.88289	0.0041047	0.0305218	-2.47944
PCDHB17P	1.13092	-2.77203	3.94501	9.08291e-05	0.00164533	0.994517
C5orf66-AS1	1.1304	-5.04523	4.11391	4.52665e-05	0.000945937	1.64114
NDC80	1.12984	3.09903	6.06685	2.52498e-09	2.94376e-07	10.8988
PSMD10P2	1.12958	-2.83337	3.6638	0.000274168	0.00383736	-0.0253981
AP003064.2	-1.12865	-4.21841	-4.40396	1.29284e-05	0.000349523	2.81053
AC099520.1	1.12816	-5.55104	4.8688	1.49475e-06	5.90278e-05	4.83758
PNMA2	-1.12787	4.27538	-5.01828	7.18648e-07	3.17635e-05	5.5288
LINC01844	-1.12748	-2.90059	-3.89758	0.00010996	0.00189542	0.817512
AC017100.1	1.12735	-1.29001	4.63515	4.52313e-06	0.000146977	3.79537
AC097717.1	1.12718	-4.07788	5.5912	3.65872e-08	2.69742e-06	8.35158
ACSM4	1.12713	-3.36897	4.18675	3.32702e-05	0.000739207	1.92781
CEP55	1.12657	4.07713	6.00505	3.6101e-09	3.87282e-07	10.5576
AL139039.1	1.1265	-5.40665	6.16856	1.39284e-09	1.76556e-07	11.4669
NT5C1A	-1.12643	-3.65712	-3.43205	0.000647098	0.00742347	-0.812128
MELK	1.12637	3.42599	5.45555	7.58635e-08	4.96633e-06	7.65868
FOXL2	1.12614	-4.78638	3.56849	0.000392519	0.00505908	-0.354868
C12orf80	1.12528	-3.98824	4.43892	1.10623e-05	0.000306946	2.95646
SUSD4	-1.12503	3.28369	-4.5931	5.49356e-06	0.000173232	3.61281
BUB1	1.12494	4.19373	6.41116	3.26266e-10	5.32995e-08	12.8546
RPL32P1	-1.12417	-2.78831	-4.89712	1.30298e-06	5.2496e-05	4.96707
TLR2	-1.12384	5.21752	-6.62575	8.70294e-11	1.75845e-08	14.1198
RNASE1	-1.1237	8.44899	-5.25303	2.19164e-07	1.19222e-05	6.65241
AC087273.2	-1.12276	-2.6279	-3.28204	0.00110033	0.011254	-1.29522
LINC01504	-1.12215	0.155275	-5.24917	2.23573e-07	1.21244e-05	6.63354
TRIP13	1.12077	3.92385	5.72235	1.78244e-08	1.46706e-06	9.03574
AP000526.1	1.1206	-4.76764	4.63389	4.54971e-06	0.000147575	3.78986
AC116348.2	1.12014	-5.16673	4.80911	1.99205e-06	7.47054e-05	4.5669
PRKCG	1.11991	-2.76691	3.98353	7.7661e-05	0.00145688	1.13972
IL20RB	1.11943	1.30116	3.68233	0.000255459	0.00363321	0.0396093
CDCA5	1.1194	4.03659	5.87527	7.57335e-09	7.16615e-07	9.85107
ANKDD1B	-1.11924	0.952329	-4.78389	2.24714e-06	8.23838e-05	4.45341
IL22RA1	1.11857	0.688369	3.63286	0.000308313	0.0042068	-0.13327
AP000439.1	-1.11786	-4.28699	-5.04514	6.28793e-07	2.86157e-05	5.65502
SLC13A5	1.11783	-2.00537	3.6845	0.000253349	0.00361564	0.0472401
CCNA2	1.11754	3.91522	6.42542	2.99156e-10	4.91695e-08	12.9376
CYP4F8	1.11752	-5.69143	5.85508	8.48875e-09	7.85261e-07	9.74232
QPRT	1.11726	4.87325	4.38982	1.37657e-05	0.000368635	2.75181
LRIG3	-1.11712	5.56168	-6.37018	4.18248e-10	6.44102e-08	12.617
LINC02313	1.11697	-3.85603	3.38109	0.000776705	0.00854201	-0.978566
SLC44A4	-1.11684	6.59717	-4.75718	2.55132e-06	9.10513e-05	4.33388
DEPDC1B	1.11636	2.41971	5.49764	6.06003e-08	4.07637e-06	7.87203
ANLN	1.1159	4.99123	5.52042	5.36302e-08	3.69661e-06	7.98811
A2ML1	1.11581	-2.08982	3.27576	0.00112455	0.0114448	-1.31497
BAG2	1.11567	3.84307	7.12638	3.48713e-12	1.1428e-09	17.2061
AL135787.1	1.11469	-5.13424	5.55498	4.45188e-08	3.18603e-06	8.16506
NDNF	-1.11437	5.31056	-4.09801	4.83845e-05	0.000995269	1.57918
AL160408.3	-1.11411	-2.24753	-3.65569	0.000282762	0.00393286	-0.0537742
AC087379.1	-1.11372	-4.72604	-3.88298	0.000116582	0.00198943	0.763402
AL160286.2	1.11245	-4.92976	5.43429	8.49374e-08	5.40242e-06	7.55142
GLDC	1.11215	0.936556	3.86443	0.000125533	0.00211075	0.694982
GGT3P	-1.11188	-2.44047	-4.19479	3.2149e-05	0.000717856	1.95976
CHRNB4	1.11107	-1.40944	4.08241	5.16413e-05	0.00104613	1.51861
MYH1	-1.10987	-3.76389	-4.13526	4.13799e-05	0.000885	1.72467
BMPER	-1.10971	0.173225	-4.08372	5.13599e-05	0.00104166	1.52369
ACTL6B	1.10946	-5.1067	4.48111	9.1522e-06	0.000265315	3.13402
LINC02003	-1.1092	-3.79157	-4.21276	2.97728e-05	0.00067689	2.03134
AC130456.2	-1.10916	0.273469	-4.30086	2.03503e-05	0.000501424	2.38639
AC020951.1	-1.10906	-2.62045	-4.26513	2.37648e-05	0.000568177	2.24158
PCDH20	-1.10888	-2.59808	-3.41038	0.000699529	0.00788029	-0.883193
CYP2B7P	-1.10863	5.72677	-3.11377	0.0019496	0.0173789	-1.81243
OR7E91P	1.10772	-4.06813	3.94658	9.0253e-05	0.0016371	1.00041
LINC00898	1.10737	-5.13085	3.82379	0.00014747	0.00239318	0.546132
AC007255.1	1.10718	-2.23161	3.50042	0.000504739	0.00612917	-0.585134
CCL13	-1.10655	2.75432	-4.15503	3.80651e-05	0.000827272	1.80241
TXNP4	1.1064	-3.98236	4.80845	1.99842e-06	7.48481e-05	4.56389
DUXAP9	1.1061	-2.07344	3.84541	0.000135386	0.00223821	0.625129
TMEM173	-1.10559	6.58242	-8.43798	3.26664e-16	2.66014e-13	26.1369
C10orf142	-1.10552	-4.15058	-4.42175	1.19441e-05	0.000326596	2.88465
SPATA3-AS1	1.10529	-4.24699	4.55334	6.59295e-06	0.000201676	3.44158
SPDEF	-1.10498	4.43629	-3.69954	0.000239168	0.00347133	0.100248
AC025166.1	1.10413	-4.57339	5.30406	1.68291e-07	9.57137e-06	6.90274
PKP2	1.1041	3.15879	3.9605	8.52974e-05	0.00156731	1.05275
AURKA	1.10377	4.13529	6.26522	7.85454e-10	1.08244e-07	12.0143
GPR37L1	1.10363	-1.06464	5.47158	6.96556e-08	4.60481e-06	7.73975
CDC45	1.10334	2.90527	5.65953	2.51986e-08	1.98001e-06	8.70626
HIST1H2BG	1.10307	-0.461823	3.10521	0.00200587	0.0177842	-1.83806
OTOG	1.1028	-4.88709	4.05243	5.84946e-05	0.00115554	1.4028
RAD17P1	-1.10234	-2.49148	-3.49716	0.000510797	0.00618875	-0.596047
MALRD1	-1.10207	-0.123155	-4.07636	5.29585e-05	0.00106582	1.4952
LHX2	1.10202	-2.44011	3.41273	0.000693661	0.0078339	-0.875512
HLA-DQB1	-1.10185	7.80791	-5.29708	1.74501e-07	9.83096e-06	6.86838
AC110285.3	-1.1015	-2.97599	-3.98578	7.6949e-05	0.00144605	1.14826
LRRK2	-1.10139	5.52754	-3.75478	0.000193224	0.00294194	0.296758
GJB3	1.1011	1.67595	2.77385	0.00574017	0.0389859	-2.77716
LINC01667	1.10027	-4.89598	2.77543	0.0057128	0.0388658	-2.77293
SOST	1.09996	-3.86653	3.46866	0.000566771	0.00672758	-0.691101
AC129926.1	1.09937	-3.40633	3.46367	0.000577148	0.00680848	-0.707679
RETN	-1.09924	-0.614402	-3.35064	0.000865255	0.00925637	-1.07685
SIX2	-1.09907	0.809317	-2.85489	0.0044783	0.0325566	-2.55695
LINC00237	1.09879	-5.81417	6.52573	1.61829e-10	2.9285e-08	13.5257
LINC01842	1.09848	-2.37478	3.31579	0.000978135	0.0102412	-1.18833
FAR2P2	1.09815	-2.24335	3.71652	0.000224053	0.00330007	0.160357
TMEM35A	-1.0979	-0.182057	-4.42059	1.2006e-05	0.000327884	2.87981
LINC02830	1.09789	-4.19062	3.01403	0.00270468	0.0223785	-2.10666
NRGN	-1.09784	3.82538	-4.16843	3.59641e-05	0.000788306	1.85528
MGAT4EP	1.09767	-3.44712	4.32979	1.79341e-05	0.000454662	2.50448
PRR11	1.09752	3.67691	6.01762	3.35764e-09	3.67374e-07	10.6268
ENAM	-1.09726	-0.624721	-3.55006	0.000420342	0.00534209	-0.41763
HPSE2	-1.09659	-1.19395	-4.05255	5.84649e-05	0.00115554	1.40328
UBE2T	1.09644	3.85808	6.24989	8.60561e-10	1.15919e-07	11.927
PARM1	-1.09569	7.04896	-5.35904	1.263e-07	7.53401e-06	7.17492
AC073862.5	-1.0954	-2.77693	-4.00675	7.06181e-05	0.00134697	1.22792
LINC01924	1.09525	-5.43691	3.87866	0.000118611	0.00201801	0.747436
CCDC38	1.09438	-3.47796	5.29243	1.78764e-07	1.00291e-05	6.8455
TRIM50	-1.09436	-3.26	-3.81482	0.000152776	0.00245915	0.513485
AL049629.1	-1.094	-4.29613	-4.16957	3.57911e-05	0.000784834	1.85977
RHEX	-1.09398	1.16495	-4.90067	1.28063e-06	5.16732e-05	4.98339
PCLAF	1.09324	3.73378	6.39612	3.57458e-10	5.72806e-08	12.7672
AL139241.1	-1.09323	-3.66986	-4.29707	2.06892e-05	0.000507281	2.37097
LEFTY2	-1.0928	-1.2286	-3.70447	0.000234683	0.00341915	0.117678
AC012354.5	1.09277	-5.60432	5.92395	5.74476e-09	5.77117e-07	10.1145
FAM72A	1.09266	-0.201429	6.03613	3.01709e-09	3.38532e-07	10.7289
ZNF536	-1.09255	-4.178	-4.23781	2.67382e-05	0.000623458	2.13158
CARD14	1.09229	2.45999	4.68198	3.63619e-06	0.000122758	4.00052
ATP6V0A4	1.0921	1.30094	2.98063	0.00301219	0.0241885	-2.20313
CLIC5	-1.09206	4.17228	-4.42832	1.1599e-05	0.0003192	2.9121
TMEM108	-1.09179	2.92915	-5.07607	5.38753e-07	2.5311e-05	5.80111
VWA5B1	-1.09114	-3.72085	-4.00177	7.20749e-05	0.00137123	1.20897
AC005077.4	1.09087	0.754558	3.43591	0.000638149	0.00734733	-0.799419
SLC6A20	-1.09084	1.22086	-2.93601	0.00347291	0.0269577	-2.33038
ZBBX	-1.09048	-1.10728	-2.73358	0.00648006	0.0426912	-2.88432
LINC02428	1.09047	-4.5287	3.46399	0.000576469	0.00680344	-0.706602
ANKRD65	-1.09046	4.42419	-4.82523	1.84394e-06	7.01872e-05	4.63969
CDH18	1.08972	-4.27497	2.72296	0.00668889	0.043637	-2.91231
LINC02827	-1.08967	-2.4346	-4.1451	3.96968e-05	0.000853759	1.76333
CENPW	1.08911	2.38554	5.70035	2.01289e-08	1.63669e-06	8.92001
LNX1-AS2	1.08911	-3.94302	4.84121	1.70756e-06	6.59775e-05	4.7121
AC004836.1	-1.08901	-3.14608	-2.96111	0.0032064	0.0253652	-2.25903
LHFPL5	1.0889	-2.38358	4.17686	3.46996e-05	0.000764642	1.88862
CDC25A	1.08844	2.02051	6.11643	1.89126e-09	2.27909e-07	11.1748
OTP	1.08826	-5.06865	5.0738	5.44891e-07	2.55547e-05	5.7904
MUC3A	-1.08794	3.99709	-2.80198	0.00526974	0.0366416	-2.70143
TMC1	1.08776	-2.69388	4.86083	1.55347e-06	6.08547e-05	4.80126
AC099850.3	1.08689	0.47202	5.44466	8.03875e-08	5.17555e-06	7.60369
SLC16A9	-1.08627	3.14513	-3.09875	0.00204928	0.0180624	-1.85734
SLC5A5	1.08621	-0.781917	2.74325	0.00629486	0.0417425	-2.85872
KRT3	1.08479	-3.7437	3.45255	0.0006009	0.00702698	-0.744514
CNTN6	-1.08452	-0.957993	-3.2511	0.00122463	0.0122181	-1.39227
AURKB	1.08382	3.2288	5.02327	7.01043e-07	3.11453e-05	5.55223
AC006946.2	1.08354	-1.79409	3.47597	0.000551901	0.00658873	-0.666807
AL589182.1	1.08264	-5.57147	4.5574	6.47177e-06	0.000198875	3.45899
DUSP5P1	1.08218	-2.95199	3.42866	0.000655056	0.00749556	-0.823281
LINC02471	-1.08211	-2.62146	-2.77231	0.00576709	0.0391213	-2.7813
ARHGAP40	-1.0819	2.37254	-3.18397	0.00154034	0.0145088	-1.59984
TYRP1	-1.08145	0.31408	-4.09773	4.84404e-05	0.000995594	1.57811
AC113194.1	1.0814	-5.78501	6.38397	3.8477e-10	6.06825e-08	12.6968
PPY2P	1.08091	-4.79366	3.44174	0.000624853	0.00723	-0.7802
AC131009.1	1.0804	-2.72817	5.62615	3.02483e-08	2.29947e-06	8.53251
AC010329.1	-1.08003	0.631564	-2.8978	0.00391752	0.0295469	-2.43786
SELENBP1	-1.07908	7.0258	-5.10412	4.67976e-07	2.25375e-05	5.93429
AC046195.1	-1.07901	-2.37871	-2.78681	0.00551902	0.0378348	-2.74238
OXGR1	1.07893	-3.62128	3.69758	0.000240966	0.00349271	0.0933554
HOXA10-AS	1.07885	-5.00008	3.77504	0.000178565	0.00277054	0.369519
AC112236.1	1.07807	-5.55642	5.00734	7.58683e-07	3.32867e-05	5.47759
AP000525.1	1.07783	-2.99358	3.97163	8.1522e-05	0.00151556	1.09472
AL121748.1	-1.07766	-2.96964	-5.23742	2.37502e-07	1.2816e-05	6.57629
HS3ST6	1.07749	-2.64784	2.86083	0.00439655	0.0321237	-2.54057
AP000619.1	1.07728	-4.80264	3.87124	0.000122174	0.00206554	0.720066
KRT17P3	1.07704	-4.8044	4.12472	4.32573e-05	0.000912444	1.68338
MAPK8IP2	1.077	2.43609	4.31023	1.95357e-05	0.000485267	2.42455
ZFPM2-AS1	1.07699	0.692644	2.95018	0.00332005	0.0260382	-2.29017
AC125611.2	1.07687	-3.38271	5.65644	2.56282e-08	2.00789e-06	8.69017
HIST1H2AE	1.07684	-0.951879	3.02972	0.00257042	0.021532	-2.06099
AC132807.2	1.07678	-5.1901	3.52663	0.000458374	0.00570251	-0.496959
XKR7	1.07639	-4.45493	3.44972	0.000607097	0.0070788	-0.753882
AC005722.3	1.07567	-4.03088	4.07741	5.27288e-05	0.0010634	1.49924
CFAP77	-1.0754	-1.53656	-3.04599	0.00243769	0.0206341	-2.0134
AC090192.2	1.07512	-4.7519	3.78271	0.000173293	0.00270774	0.397165
CX3CR1	-1.07507	1.50329	-4.56922	6.1309e-06	0.000190139	3.50977
ATP8B3	1.07402	1.47282	4.9266	1.12861e-06	4.62333e-05	5.10261
STEAP4	-1.07401	7.03144	-4.42758	1.16372e-05	0.000320088	2.90902
ADRB3	-1.0738	-3.22296	-3.93105	9.61078e-05	0.00171951	0.942181
ADAM2	1.07365	-4.91376	3.24302	0.00125917	0.0124678	-1.41747
CDCA3	1.07361	3.05582	5.89049	6.94811e-09	6.75286e-07	9.93321
CBS	1.07236	-0.856679	3.50724	0.000492267	0.00601714	-0.562246
AC073370.1	1.07231	-3.44395	4.62301	4.785e-06	0.000153813	3.74249
KIFC1	1.072	4.20051	5.56019	4.32833e-08	3.10588e-06	8.19181
TRIM7	1.0718	0.513804	4.51328	7.91278e-06	0.000235488	3.27042
AK4P1	1.07175	-2.4756	4.7821	2.26635e-06	8.29749e-05	4.44539
TPD52L1	1.07072	4.13758	5.36387	1.23145e-07	7.37033e-06	7.19892
AC108676.1	1.07053	-1.89638	4.63388	4.54977e-06	0.000147575	3.78985
CKMT1A	1.07043	0.0957365	3.0836	0.00215458	0.0187713	-1.90243
NAT2	1.07021	-2.55375	4.81472	1.93927e-06	7.33482e-05	4.5922
ALPL	-1.0702	5.64073	-3.62926	0.000312533	0.00425358	-0.145758
DNMT3B	1.07017	2.34297	6.59997	1.02195e-10	2.01193e-08	13.9659
CYP21A2	-1.0695	-1.92065	-3.96377	8.41725e-05	0.00155408	1.06506
TMPRSS6	-1.06877	1.85194	-3.04029	0.00248345	0.0209702	-2.0301
HORMAD2-AS1	-1.06871	-1.78603	-2.75614	0.00605569	0.0405993	-2.82449
AC027627.1	1.0686	-5.33481	5.57231	4.05352e-08	2.94804e-06	8.25416
UCK2	1.06847	4.45279	6.05256	2.74327e-09	3.13016e-07	10.8197
CHIT1	-1.06683	4.66759	-3.10494	0.00200763	0.017791	-1.83885
NANOGP6	1.06667	-6.13873	8.82201	1.7373e-17	1.66738e-14	28.9685
LINC01423	-1.06605	-4.22184	-4.196	3.19841e-05	0.000714471	1.96455
LINC02223	1.06578	-4.97757	4.08845	5.03568e-05	0.00102596	1.54203
CADM1	-1.06537	6.14803	-5.34702	1.3451e-07	7.94436e-06	7.11519
NUP210L	-1.06526	0.109633	-3.71485	0.000225494	0.00331675	0.154452
EGOT	-1.065	-1.74124	-3.67677	0.000260947	0.00369659	0.0200566
ELAVL3	1.06375	-4.64321	4.17832	3.44854e-05	0.000761485	1.89439
LYZL2	1.06348	-5.98392	6.06083	2.61473e-09	3.02869e-07	10.8655
PRDX1	1.06345	8.32634	10.1877	2.47164e-22	5.10927e-19	39.7558
SLC25A5P5	1.06329	-2.64221	3.11248	0.00195801	0.0174346	-1.81631
MC5R	-1.06296	-4.71939	-4.22906	2.77633e-05	0.000639996	2.0965
RAD51	1.06276	2.43079	6.53645	1.51474e-10	2.7691e-08	13.589
TMEM178B	1.06266	0.485276	3.49691	0.000511257	0.00619154	-0.59687
NWD1	-1.0621	0.667065	-2.955	0.00326952	0.0257282	-2.27646
IRS4	1.06197	-5.10625	3.88407	0.000116072	0.00198297	0.767456
CES1P2	1.06193	-5.8999	6.5531	1.36672e-10	2.54171e-08	13.6875
LINC02086	1.06189	-2.00219	2.98542	0.00296619	0.0239478	-2.18935
FRMPD2	-1.06186	-2.25765	-3.05537	0.00236401	0.0201452	-1.98583
FCER2	-1.06085	-1.10673	-3.74567	0.000200173	0.00302106	0.264188
APOBEC2	-1.06084	-1.6489	-4.04111	6.12997e-05	0.00119717	1.3593
AL158166.2	-1.06035	-2.08587	-4.37817	1.44945e-05	0.000382812	2.70355
PTPRE	-1.06026	5.85524	-8.30044	9.12807e-16	6.81385e-13	25.1458
AC005064.1	-1.05977	-3.35788	-3.03011	0.00256719	0.0215184	-2.05986
AC104117.3	-1.05942	-2.93956	-4.32229	1.85332e-05	0.000465895	2.47377
SLC30A3	1.0594	-1.36962	3.78873	0.000169258	0.00265915	0.418905
SCN2B	-1.05915	-0.466146	-4.33399	1.76074e-05	0.00044871	2.52165
AC012645.3	-1.05901	-1.53212	-5.66844	2.3995e-08	1.89931e-06	8.75282
ACOXL	-1.05863	1.57491	-4.52475	7.5109e-06	0.000225143	3.3193
PHACTR3	-1.05855	2.02869	-3.01592	0.00268818	0.0223134	-2.10117
KLHDC7A	-1.05848	2.68507	-3.5774	0.000379697	0.00493643	-0.324416
CLTRN	-1.05833	1.47716	-4.0623	5.61474e-05	0.00111891	1.44086
AL353150.1	-1.05803	0.295394	-4.35596	1.59866e-05	0.000413483	2.61192
RHOXF1-AS1	-1.05757	0.208412	-3.68328	0.000254539	0.00362583	0.0429291
GAGE1	1.05753	-6.02487	4.70894	3.20427e-06	0.000110325	4.11945
AP3B2	1.05749	-0.404923	3.69039	0.000247705	0.00355966	0.0679723
GABRB3	1.05715	1.07372	2.72855	0.00657821	0.0431109	-2.89759
RAD51AP1	1.0561	2.91383	6.31285	5.90729e-10	8.44397e-08	12.2867
ELOVL3	1.0559	-1.24301	3.73475	0.000208825	0.00312546	0.225193
HLA-DQB1-AS1	-1.05572	0.639854	-4.70173	3.31467e-06	0.000113085	4.08759
AC060234.2	-1.05551	-3.02085	-5.13606	3.98301e-07	1.98582e-05	6.08679
CDH15	-1.05496	1.1412	-3.6446	0.000294907	0.00406204	-0.0924266
LINC00319	1.05469	-4.9212	4.32304	1.84724e-05	0.00046502	2.47684
STYK1	1.05443	2.87297	5.44118	8.18852e-08	5.24553e-06	7.58616
PLK1	1.05432	4.28913	6.0763	2.38996e-09	2.81074e-07	10.9513
EPN3	1.05396	3.85655	5.06061	5.8207e-07	2.68532e-05	5.728
ISM1	-1.05353	2.54726	-4.96222	9.47826e-07	4.02268e-05	5.26738
AC090152.1	-1.05236	0.970685	-5.53306	5.01042e-08	3.50638e-06	8.05273
LINC01992	1.05169	-5.55975	3.75242	0.000195005	0.00296736	0.288301
DLX3	-1.05145	0.814961	-3.14342	0.0017659	0.0161329	-1.72322
WIPF3	1.05124	1.39525	4.72407	2.98394e-06	0.00010387	4.18647
AL121904.1	-1.05051	-3.96178	-2.99116	0.00291192	0.0236349	-2.17282
CENPE	1.05044	3.22511	5.88066	7.34617e-09	7.01292e-07	9.8801
AC007128.1	1.04979	-1.6786	2.76966	0.00581348	0.0393633	-2.78839
WLS	-1.04959	6.03203	-6.26829	7.71182e-10	1.0655e-07	12.0319
GAPDHP1	1.0487	1.57012	3.75934	0.000189825	0.00290252	0.313122
AC008759.1	-1.04867	-4.36229	-3.68457	0.000253278	0.00361564	0.0475
LINC02398	-1.04849	-3.66004	-3.1373	0.00180246	0.0163751	-1.7417
C7	-1.04824	5.4043	-3.4729	0.000558087	0.00664667	-0.676993
CDKL2	-1.04799	2.75867	-4.32831	1.80509e-05	0.000456547	2.49841
KCNK17	-1.04789	0.110464	-4.05303	5.83477e-05	0.00115377	1.40514
DIO1	-1.04771	-0.941527	-3.62504	0.000317547	0.00430547	-0.160377
TPSD1	-1.04723	-0.412519	-2.71841	0.00678021	0.0440621	-2.92427
PARPBP	1.04705	2.40786	6.78071	3.27987e-11	7.83466e-09	15.0551
AC092198.1	1.04604	-3.65097	3.25818	0.0011951	0.0119999	-1.37015
CASC16	-1.04555	-3.60729	-3.46838	0.000567345	0.00672827	-0.692026
THSD7B	-1.04515	-0.627228	-4.24131	2.63379e-05	0.000616263	2.14566
SLC5A2	-1.04499	-0.2921	-4.19805	3.17053e-05	0.000709467	1.97271
AP000251.1	1.04496	-2.67608	3.35843	0.000841764	0.00907187	-1.0518
AC145124.1	-1.04478	-2.61806	-4.9315	1.10188e-06	4.53111e-05	5.12523
AL591438.2	1.04469	-4.32072	3.96232	8.467e-05	0.00156042	1.0596
RAB6D	1.0446	-4.22815	4.75604	2.56518e-06	9.14246e-05	4.32878
PLA2G2C	-1.04423	-2.08051	-3.89938	0.000109171	0.001888	0.824176
TTLL10	-1.04405	-0.893119	-3.87966	0.000118139	0.00201188	0.75113
DSC3	1.04405	-0.679198	2.79592	0.00536811	0.0371223	-2.71782
CLDN16	-1.04361	-0.838155	-3.94748	8.99253e-05	0.00163318	1.00378
FAM230C	1.04355	-5.42273	3.19458	0.0014859	0.0140997	-1.56731
IGLV2-18	-1.04338	1.2401	-3.21651	0.00137896	0.0133322	-1.49976
GGT6	-1.04327	2.24167	-2.72078	0.00673254	0.0438443	-2.91805
CDC25C	1.04323	1.69795	5.19675	2.92555e-07	1.52954e-05	6.37884
LINC01901	1.04204	-5.47577	4.0933	4.93469e-05	0.00101036	1.56087
CPN1	1.04162	-5.46829	3.36101	0.000834088	0.00900721	-1.04346
AC006369.1	-1.04127	-2.9848	-5.23094	2.45557e-07	1.31714e-05	6.54469
RAET1L	1.04124	-4.19393	3.20927	0.00141344	0.0135679	-1.5221
MIR3186	-1.04109	-4.6016	-5.21437	2.67337e-07	1.41699e-05	6.4642
HHATL	-1.04013	-3.17692	-2.70438	0.00706917	0.0453984	-2.96106
ITGA9	-1.04001	4.85776	-6.29822	6.44851e-10	9.04913e-08	12.2029
AC002066.1	1.0398	-2.68747	3.71399	0.00022624	0.00332227	0.151409
OTX1	1.03943	2.11912	5.10242	4.71986e-07	2.26633e-05	5.92622
ASB11	-1.03884	-3.54859	-3.51109	0.00048536	0.00595035	-0.549318
RIPPLY3	1.03878	-0.271285	3.27378	0.00113231	0.0115051	-1.32121
PRC1	1.0373	4.7255	6.8225	2.51318e-11	6.19603e-09	15.3105
CASC15	1.0359	2.3255	5.04311	6.35189e-07	2.88167e-05	5.64545
CDK1	1.03587	4.69572	5.99326	3.86351e-09	4.12e-07	10.4929
SPTLC3	-1.03571	3.47575	-4.63535	4.5189e-06	0.000146929	3.79625
AL024497.1	1.03535	-5.36186	4.25883	2.44215e-05	0.000580433	2.21614
AC092903.1	1.03516	-5.01519	3.83359	0.000141869	0.00232254	0.581902
CCDC92B	1.03474	-5.81663	5.50173	5.9285e-08	4.00534e-06	7.89287
ABCC12	-1.03471	-3.97379	-3.48744	0.000529279	0.0063639	-0.628549
KNL1	1.03464	3.06327	6.21927	1.03223e-09	1.36646e-07	11.7532
CCNB2	1.03433	3.91776	5.96196	4.62374e-09	4.76068e-07	10.3216
MFSD2A	-1.03421	5.00029	-5.69488	2.07463e-08	1.67422e-06	8.89126
AL355303.1	1.0341	-5.00767	4.76118	2.50344e-06	8.95804e-05	4.35171
LSAMP-AS1	1.03367	-5.06489	3.72914	0.000213401	0.00317801	0.205223
AC011379.2	-1.03361	0.323368	-4.74348	2.72242e-06	9.61994e-05	4.27278
AC005479.2	-1.03337	-1.88773	-5.13528	3.99883e-07	1.98879e-05	6.08304
FTL	1.03311	11.8739	8.49048	2.1995e-16	1.81868e-13	26.5185
AC022497.1	-1.03308	0.376912	-4.72818	2.92666e-06	0.000102207	4.2047
AP001189.4	1.03285	-5.90488	6.60037	1.01943e-10	2.01193e-08	13.9683
CDIPTOSP	1.03269	-1.99317	3.36975	0.000808655	0.00881045	-1.01528
AC012555.1	1.03192	-3.57643	4.82563	1.84039e-06	7.01158e-05	4.64151
MEIOB	1.03162	-4.94699	3.92758	9.74611e-05	0.00173991	0.92923
SPINK7	-1.03162	-4.89779	-4.60346	5.2375e-06	0.00016627	3.65763
AL606970.1	1.03151	-4.24158	2.80292	0.00525461	0.0365632	-2.69888
TOP2A	1.0313	6.47357	5.38512	1.10131e-07	6.71864e-06	7.30489
GRK1	-1.0308	-2.69542	-2.89416	0.00396255	0.0297862	-2.44804
MIR646HG	-1.03035	0.00669878	-3.85702	0.000129288	0.00216	0.667726
KCNN1	1.03016	-1.7405	4.94419	1.03554e-06	4.30108e-05	5.18384
AC073316.2	-1.03006	-3.63127	-3.16498	0.00164244	0.0152539	-1.65781
HLA-DRB1	-1.02982	9.24945	-5.46402	7.25186e-08	4.7706e-06	7.7015
RNFT2	1.02885	2.13851	5.56936	4.11883e-08	2.99149e-06	8.23897
SEPTIN14P12	1.02882	-4.75295	4.7449	2.70422e-06	9.57449e-05	4.27909
AC010655.2	1.0287	-3.25013	5.02465	6.96264e-07	3.10293e-05	5.5587
GRIA1	-1.02849	-0.920608	-2.99978	0.00283222	0.0231514	-2.14796
NKX2-3	1.02803	-3.95263	3.1696	0.00161706	0.0150625	-1.64375
AL034346.1	-1.0275	-3.10967	-3.64133	0.000298588	0.00410117	-0.103823
SLC5A12	1.02711	-2.13323	2.7108	0.00693557	0.0447747	-2.94425
PCNAP4	1.02707	-5.80382	5.65466	2.58803e-08	2.02469e-06	8.68086
SLC10A4	1.02686	-1.28416	3.30706	0.00100846	0.0104897	-1.21606
AC024592.2	-1.02671	-2.2342	-4.11673	4.47337e-05	0.000938431	1.65215
STAC	-1.02665	2.02505	-4.10143	4.76973e-05	0.00098484	1.59248
AC114812.1	1.02656	-5.93828	6.53816	1.49884e-10	2.74937e-08	13.5991
TERT	1.02654	-1.37191	3.51105	0.000485424	0.00595035	-0.549437
PGM5P4-AS1	-1.02646	-4.26703	-4.23658	2.68802e-05	0.000626497	2.12664
ACHE	-1.02615	2.88021	-3.50015	0.000505239	0.00613246	-0.586039
FAM83D	1.02591	3.44518	5.55343	4.48918e-08	3.20419e-06	8.15713
SDR42E1	-1.02548	3.0993	-5.34059	1.39113e-07	8.18922e-06	7.08328
TEX19	1.02532	-3.90561	3.23716	0.00128481	0.0126379	-1.43573
AL450992.1	1.02526	-3.32126	4.6772	3.71846e-06	0.000125221	3.97949
AC027088.3	1.02487	-5.72554	5.0201	7.1219e-07	3.15299e-05	5.53733
CLGN	1.02478	1.1742	3.45726	0.000590719	0.00693205	-0.728908
VPS33B-DT	1.02342	-2.48661	5.42884	8.74253e-08	5.54592e-06	7.52401
AL355076.3	-1.0227	-4.04862	-4.76201	2.4936e-06	8.94042e-05	4.35542
AP001025.1	1.02241	-4.99967	4.30487	1.99983e-05	0.000494629	2.40269
CNGB3	1.02223	-2.74242	3.32993	0.000930775	0.00983011	-1.14323
GALNT13	1.02205	0.0818773	3.09593	0.00206852	0.0181984	-1.86575
GTSE1	1.02194	3.01168	5.45418	7.64222e-08	4.99075e-06	7.65172
AC004233.1	-1.02186	-3.23676	-4.70624	3.24526e-06	0.000111237	4.10749
Z73417.1	-1.02153	-0.946394	-3.25201	0.0012208	0.0121867	-1.38943
FIGN	1.02152	1.82663	5.49539	6.13339e-08	4.11542e-06	7.8606
CLSPN	1.02127	2.41983	5.39621	1.03884e-07	6.41767e-06	7.3603
RIMS1	-1.02068	-0.640082	-2.93384	0.00349688	0.0271007	-2.33653
NCALD	-1.02034	4.15087	-6.54795	1.41094e-10	2.59699e-08	13.657
AL772337.3	1.02007	-5.08206	3.9753	8.03117e-05	0.00149616	1.10859
COL6A5	-1.01985	1.37794	-3.67009	0.00026768	0.00377019	-0.00337495
SLC7A5	1.01954	6.4924	5.23461	2.40964e-07	1.29504e-05	6.56258
C11orf88	-1.01953	-1.08666	-2.82626	0.00489198	0.0346869	-2.63545
SCARB1	1.01937	5.27372	7.68558	7.73084e-14	3.99521e-11	20.8688
AC005332.7	-1.01919	-2.7894	-5.14019	3.90064e-07	1.94836e-05	6.10656
AC010185.1	-1.01877	-2.25922	-2.8413	0.00467062	0.0335687	-2.59432
SGO2	1.01874	3.13916	7.41821	4.91188e-13	2.06245e-10	19.0898
SHROOM4	-1.01862	4.27162	-6.14365	1.61249e-09	1.98773e-07	11.327
FOXE3	1.01861	-4.32691	3.88703	0.000114709	0.00196405	0.778385
LINC02484	1.01847	-5.69646	3.58304	0.000371792	0.00486425	-0.305121
RERGL	-1.01836	-2.16438	-2.83899	0.00470403	0.0337412	-2.60066
AC005736.1	-1.01724	-0.247166	-4.53813	7.06707e-06	0.00021447	3.37643
CFAP57	-1.0167	1.19537	-4.01505	6.82503e-05	0.001311	1.25957
C9orf106	-1.01634	-2.59901	-4.19228	3.24954e-05	0.000724688	1.94977
COLEC12	-1.01617	4.94208	-5.21373	2.68214e-07	1.42024e-05	6.4611
CCNB1	1.01595	4.96181	5.90244	6.49247e-09	6.39092e-07	9.99787
ACSL5	-1.01579	7.13601	-5.55404	4.47454e-08	3.19799e-06	8.16023
CYSLTR1	-1.01576	2.49467	-5.76509	1.40582e-08	1.20506e-06	9.26174
AC008443.3	1.01567	-4.79165	3.57276	0.000386326	0.00500324	-0.340286
AL031736.1	1.01552	-4.64677	3.54248	0.000432314	0.00545298	-0.443357
EMB	-1.01524	6.33195	-6.00827	3.54364e-09	3.81676e-07	10.5754
AC024909.1	-1.01509	-0.407577	-4.80982	1.98535e-06	7.46187e-05	4.57007
NUSAP1	1.01472	4.61253	6.76399	3.64714e-11	8.52257e-09	14.9534
AC022784.6	1.01467	-3.84558	3.98496	7.72085e-05	0.00144991	1.14514
KCNK10	-1.014	-3.30583	-3.07958	0.00218327	0.0189506	-1.91433
AC009041.1	-1.01359	-4.5267	-4.55542	6.53059e-06	0.000200224	3.4505
FAM221B	-1.01325	-1.94765	-4.26447	2.38327e-05	0.000569547	2.23892
IRX3	-1.01308	5.11442	-4.63065	4.61852e-06	0.000149428	3.77576
OR11H7	1.01255	-4.24405	4.0847	5.11515e-05	0.001039	1.52747
SELENOI	1.01254	5.72783	10.4349	2.92866e-23	7.49543e-20	41.8194
LINC00466	1.0125	-4.89821	3.97001	8.20613e-05	0.00152295	1.08861
KCNH6	1.01162	-2.67303	3.39565	0.000737391	0.00820365	-0.931242
FOSL1	1.01084	2.40258	3.59104	0.000360826	0.00475085	-0.277658
SGK2	1.01053	1.18681	4.12308	4.35569e-05	0.000918044	1.67696
CDCA8	1.01023	3.89979	5.84083	9.19849e-09	8.36444e-07	9.6658
STARD6	1.00941	-4.8754	4.95938	9.61162e-07	4.07081e-05	5.25419
GAPDHP35	1.0093	-1.06324	3.30266	0.00102408	0.0106113	-1.23003
AL136018.1	1.00917	-4.97017	4.11856	4.4391e-05	0.000931967	1.65931
OR7E102P	-1.00871	-2.68468	-3.90458	0.000106918	0.00185968	0.84348
HNF1B	-1.0086	4.33877	-3.89803	0.000109762	0.00189321	0.819185
DDIAS	1.0086	2.31053	5.93099	5.51892e-09	5.5651e-07	10.1528
AP000527.1	1.00846	-5.38584	3.91007	0.000104585	0.00182917	0.863902
CIITA	-1.00844	5.45716	-5.88456	7.18556e-09	6.90868e-07	9.90117
HOXA9	1.00766	-2.03639	3.98762	7.63736e-05	0.00143876	1.15522
SYCP2	1.0069	1.72124	4.12089	4.39593e-05	0.000925309	1.6684
SALRNA1	-1.00687	-2.4416	-3.56691	0.000394831	0.00508156	-0.36025
CSF3R	-1.00681	5.19524	-4.65157	4.19088e-06	0.000137595	3.86706
TMEM151A	1.00673	-2.6059	2.98992	0.00292364	0.0237076	-2.17642
ZSCAN4	-1.00634	-3.09785	-2.9332	0.00350391	0.0271356	-2.33832
CFHR1	1.00603	-4.84489	4.09531	4.89347e-05	0.0010046	1.56867
C3P1	1.00535	-5.67506	4.45569	1.02611e-05	0.000289649	3.02687
AC024940.2	1.00503	-1.48179	3.80993	0.000155744	0.00249795	0.495715
SPAG5	1.00486	4.6188	6.19564	1.18719e-09	1.53751e-07	11.6195
SLC47A1	-1.00466	3.05823	-4.43391	1.13128e-05	0.000312766	2.93549
LINC00922	-1.00463	-1.59329	-3.85131	0.000132251	0.00219789	0.64678
AL158166.1	-1.00456	-1.19349	-4.83895	1.72629e-06	6.66533e-05	4.70182
ATP8A2	-1.00354	1.31367	-4.15453	3.81462e-05	0.000828702	1.80042
ENPP1	1.00348	2.17432	5.04446	6.30923e-07	2.86883e-05	5.65182
ANKRD20A10P	1.00343	-3.58825	3.64107	0.000298878	0.00410324	-0.104717
AC020659.1	-1.00343	-1.09913	-3.93119	9.60525e-05	0.00171909	0.942715
AC010998.3	-1.00334	-4.15385	-2.85431	0.0044864	0.0325978	-2.55856
AC015849.5	1.00278	-1.71317	4.12509	4.31894e-05	0.000912444	1.68484
S1PR5	1.00033	-0.628251	4.96914	9.16148e-07	3.91504e-05	5.29948
PRR32	-1.00029	-4.35876	-3.06134	0.00231823	0.0198306	-1.96826
SPANXB1	1.00018	-5.38033	3.25699	0.00120002	0.0120337	-1.37387
TNC	-0.999932	7.42524	-3.78542	0.000171462	0.00268592	0.40697
BAAT	-0.999485	0.170594	-2.70585	0.0070384	0.0452711	-2.95722
TAT	0.999436	-1.18639	4.42305	1.18751e-05	0.000325133	2.89008
FGF10	-0.999207	-2.71335	-3.49639	0.000512243	0.00619788	-0.598631
AC020928.1	0.99908	-2.50178	3.27956	0.00110982	0.0113257	-1.30301
HASPIN	0.999002	1.12146	6.01793	3.35163e-09	3.67374e-07	10.6285
BMP5	-0.998862	3.11101	-3.66562	0.000272273	0.0038168	-0.0190201
GUCA2B	0.99884	-5.25201	3.24874	0.00123463	0.0122882	-1.39964
PLAT	-0.99881	6.03413	-4.02153	6.64554e-05	0.0012834	1.28431
AP000781.2	-0.998761	-1.95072	-4.47569	9.37878e-06	0.000270447	3.1111
LINC01555	0.99872	-5.68999	5.3903	1.0717e-07	6.58281e-06	7.33075
LY6G6C	0.998637	-3.78137	3.70317	0.000235852	0.00343247	0.113102
LINC02122	-0.99853	-3.60137	-2.68502	0.00748581	0.0473049	-3.01149
ICAM5	-0.998106	2.49827	-4.02373	6.58558e-05	0.00127366	1.29272
TSACC	0.997311	-0.651119	5.49421	6.17224e-08	4.13632e-06	7.8546
ANO3	0.997107	-0.227743	3.347	0.000876458	0.00935016	-1.08855
ELOVL4	0.997029	0.0494755	3.96843	8.25894e-05	0.00152958	1.08266
AL136452.1	-0.996962	-2.85977	-3.37401	0.000796498	0.00871282	-1.00148
LRRC10B	-0.996515	0.970331	-3.24002	0.00127224	0.0125602	-1.42682
NDP	-0.996481	-2.24838	-2.67701	0.00766454	0.048118	-3.03225
LINC00634	0.996154	-2.96132	3.86384	0.000125829	0.00211469	0.692805
PRG4	-0.995767	1.57998	-3.26362	0.00117282	0.0118197	-1.35309
DSCC1	0.995412	2.57797	6.26058	8.07465e-10	1.10427e-07	11.9879
LINC02525	0.995352	-5.47598	3.69785	0.000240724	0.00349013	0.0942825
EME1	0.995317	1.76875	5.76547	1.4029e-08	1.20448e-06	9.26372
AL024508.2	0.995286	-0.248191	4.60047	5.31014e-06	0.000168232	3.64469
AK4P3	0.995238	-5.02221	4.45202	1.04314e-05	0.000292765	3.01145
AP002358.1	-0.995187	-3.57826	-3.02115	0.00264302	0.0220304	-2.08598
TRAV8-1	-0.995182	-3.43812	-4.23075	2.75618e-05	0.000636039	2.10329
GPR35	0.995104	2.2719	4.07414	5.34514e-05	0.00107394	1.48659
AC106738.1	-0.995092	-3.12615	-3.82893	0.000144509	0.00235215	0.564865
AL591479.1	0.995003	-4.0187	3.87107	0.000122257	0.00206565	0.719434
ADAMTS8	-0.994552	1.18388	-3.60746	0.000339275	0.00452586	-0.221144
LMNTD1	-0.994058	-3.96861	-3.12048	0.00190659	0.0170843	-1.79234
MYO1G	-0.993784	4.88589	-4.88535	1.3796e-06	5.50058e-05	4.91318
AKR1C6P	0.99361	-4.09727	4.57308	6.02307e-06	0.000187336	3.52642
C7orf57	-0.993298	0.383266	-3.67355	0.000264169	0.00373089	0.00877087
AL354861.2	-0.992387	-4.83131	-4.68716	3.54921e-06	0.000120275	4.02329
VIPR1-AS1	-0.991732	-0.76902	-4.14878	3.90848e-05	0.00084478	1.77779
PASD1	0.991187	-5.62191	3.2335	0.00130105	0.0127649	-1.44711
GINS4	0.989892	2.42302	5.89611	6.72995e-09	6.61258e-07	9.96362
DPYSL5	0.989621	-4.74829	2.90509	0.00382894	0.0290172	-2.41747
TPPP	-0.989424	3.68295	-4.46818	9.70123e-06	0.000277489	3.07943
AC008427.1	0.98914	-4.66663	4.43364	1.13262e-05	0.000312835	2.93438
AC239800.2	0.98906	-4.65998	3.49456	0.000515683	0.00623109	-0.604753
TAFA4	0.988782	-4.61145	3.77553	0.000178218	0.00276596	0.371312
OR2B6	0.988401	-3.3267	3.6563	0.000282099	0.0039279	-0.0516147
AC105219.4	0.988131	-0.227169	5.13461	4.01246e-07	1.99126e-05	6.07982
ACVR1C	0.987935	0.128408	4.76187	2.49527e-06	8.94042e-05	4.35479
AC093648.1	-0.987759	-4.23232	-3.92373	9.89865e-05	0.00175814	0.914847
RGS9BP	0.987738	-2.12318	4.49932	8.42943e-06	0.000247027	3.21112
AC116666.1	0.987494	-5.81815	5.11171	4.50413e-07	2.17893e-05	5.97047
CENPI	0.98741	2.02828	5.46412	7.24798e-08	4.7706e-06	7.70201
AL663070.1	-0.987302	-0.5673	-5.05464	5.99673e-07	2.75e-05	5.69983
CDH12	0.987046	-4.11641	2.78699	0.00551589	0.037823	-2.74188
AC110741.1	-0.986974	-3.87649	-2.9757	0.00306021	0.0244717	-2.21729
DSP	0.986688	8.02203	4.30137	2.03051e-05	0.000500606	2.38847
IPCEF1	-0.986157	2.84814	-4.82624	1.83502e-06	7.00165e-05	4.64426
SLC6A10P	0.985968	-5.48776	3.60684	0.000340068	0.00453531	-0.223286
RUNDC3A	0.985668	-0.148899	3.86579	0.000124857	0.00210165	0.699975
MAD2L1	0.985575	3.87415	5.73942	1.62152e-08	1.3596e-06	9.12582
AP000851.1	0.985488	-4.32506	3.39365	0.000742672	0.00824703	-0.937746
PNMT	-0.984913	-1.69733	-3.22723	0.00132932	0.012973	-1.46657
TMPOP2	0.984389	-3.35992	4.589	5.59821e-06	0.000175748	3.59509
RNA5SP118	0.983656	-5.05269	4.79115	2.17062e-06	8.01548e-05	4.48604
MLLT11	0.983361	3.19695	5.49045	6.29769e-08	4.20989e-06	7.83549
RAD54L	0.98334	2.19281	5.22022	2.59437e-07	1.3833e-05	6.49261
NFIX	-0.983168	5.93115	-6.01734	3.36301e-09	3.67374e-07	10.6253
GTF2IP7	0.982647	-0.865687	3.99583	7.38497e-05	0.00140054	1.1864
AC002070.1	-0.982627	-1.05662	-4.81638	1.92394e-06	7.28197e-05	4.59968
AC090772.3	0.982583	-1.54742	4.30941	1.96058e-05	0.000486566	2.42121
MIR3142HG	-0.982543	0.185506	-4.82038	1.88735e-06	7.15859e-05	4.61777
LYPD6B	0.982464	1.11017	2.72058	0.00673658	0.0438653	-2.91858
BCAR4	0.982204	-4.75147	2.67589	0.00768991	0.0482382	-3.03516
AGMAT	0.981915	1.44074	5.76155	1.43384e-08	1.22396e-06	9.24295
RN7SKP97	0.981337	-2.91661	3.88734	0.000114565	0.0019622	0.779551
C1QTNF7	-0.980308	1.05505	-4.05753	5.72704e-05	0.00113611	1.42245
AC090541.1	0.980191	-4.94734	3.28116	0.00110369	0.0112795	-1.29798
C4A	-0.980121	3.48137	-4.11713	4.46584e-05	0.000937215	1.65372
BICDL1	0.979867	4.15031	5.98349	4.08657e-09	4.31506e-07	10.4394
ABCB4	-0.979399	0.511863	-5.13522	4.00007e-07	1.98879e-05	6.08275
ZWINT	0.979363	4.66502	6.26237	7.98932e-10	1.09539e-07	11.9981
PSG5	0.979331	-5.65706	4.10982	4.60499e-05	0.00095762	1.62518
SIX3-AS1	0.979218	-5.29234	3.95829	8.6066e-05	0.00157874	1.04444
KIF11	0.979181	4.40427	6.34328	4.91961e-10	7.30412e-08	12.4617
LINC01143	0.979117	-5.05883	3.61393	0.000331123	0.00444025	-0.198817
AL035665.1	-0.979057	-1.91913	-4.07283	5.37423e-05	0.00107737	1.48154
AC005730.2	0.97902	-5.06906	4.6232	4.78074e-06	0.000153768	3.74333
AC009133.3	-0.978992	-2.65312	-4.56865	6.14683e-06	0.000190522	3.50733
AC116407.1	-0.978921	0.473719	-4.7391	2.77943e-06	9.78921e-05	4.25327
VIM-AS1	-0.978843	1.6063	-6.5133	1.74706e-10	3.14038e-08	13.4524
SPIC	0.978515	-4.97594	4.23208	2.74052e-05	0.000633979	2.1086
LINC00342	-0.97803	3.36237	-3.73208	0.000210995	0.00315004	0.215668
SIM1	0.977291	-4.38926	2.79485	0.0053856	0.0372001	-2.7207
AQP4-AS1	-0.977168	-2.42363	-3.30507	0.00101552	0.0105469	-1.2224
C16orf54	-0.976738	2.39857	-5.96311	4.5934e-09	4.74764e-07	10.3278
RFTN1	-0.976653	5.90081	-7.26017	1.43058e-12	5.41465e-10	18.0621
EGFR-AS1	-0.975802	-2.88348	-3.55053	0.00041961	0.00533657	-0.416033
AP000866.2	-0.975619	-0.289355	-5.09222	4.96812e-07	2.36254e-05	5.87774
IGFALS	-0.975175	0.016435	-3.35509	0.000851762	0.00915759	-1.06255
B3GAT1	-0.975112	1.11948	-3.12578	0.00187315	0.0168634	-1.77639
LINC02347	-0.974803	-4.94234	-3.58242	0.000372647	0.0048736	-0.307227
GPR143	-0.974635	1.469	-4.41215	1.2466e-05	0.000338321	2.84462
TDP2	0.973998	5.61329	12.1886	3.27808e-30	1.76184e-26	57.3138
RXFP2	-0.973936	-4.81253	-3.55262	0.000416369	0.00530288	-0.408929
MMP28	-0.973923	3.30556	-2.94968	0.00332535	0.026061	-2.2916
CMA1	-0.973854	-3.25148	-3.85059	0.000132633	0.00220286	0.644119
NMB	0.973806	2.77552	5.08642	5.11503e-07	2.42427e-05	5.85018
LINC02377	0.973804	-5.60583	3.47052	0.000562944	0.00668788	-0.684911
TRAV38-1	-0.973801	-4.35068	-4.50658	8.15669e-06	0.000240477	3.24196
MIR561	0.973561	-5.68565	5.22056	2.58986e-07	1.38227e-05	6.49426
TM4SF19	0.973547	-0.669011	3.77266	0.00018023	0.00279234	0.360959
PLCXD3	-0.973539	0.322608	-3.16851	0.00162301	0.0151074	-1.64706
FTLP2	0.973267	-0.302408	4.67789	3.70657e-06	0.000124977	3.9825
C11orf16	-0.973183	-0.247796	-3.13187	0.00183548	0.0165882	-1.75808
AC080188.2	0.973094	-2.89351	4.16447	3.65727e-05	0.000798066	1.83965
EZHIP	0.972917	-5.06725	3.72072	0.000220454	0.00325778	0.175269
LINC01854	0.972621	-6.13056	6.38434	3.83912e-10	6.06825e-08	12.6989
AC073585.1	0.972583	-0.454544	4.74132	2.75038e-06	9.6967e-05	4.26316
AC078925.2	-0.972475	-4.02253	-3.62882	0.000313048	0.00425736	-0.147272
UBE2SP1	0.972429	-1.92976	4.20109	3.12962e-05	0.000703197	1.98482
CARNS1	-0.97231	1.33217	-5.3886	1.08132e-07	6.62678e-06	7.32227
ARHGAP20	-0.971916	2.48688	-4.34492	1.67828e-05	0.000430759	2.56649
C1QL4	0.971333	-4.20042	3.31892	0.000967468	0.0101478	-1.17837
EEF1E1P1	0.970668	-2.80457	4.95538	9.80226e-07	4.13202e-05	5.23565
AP005131.6	-0.970278	-1.79019	-3.90632	0.000106172	0.00185029	0.849964
LINC02043	0.970088	-4.12505	4.44788	1.06272e-05	0.000297328	2.99404
FAM169A	0.970024	0.58157	4.28554	2.17528e-05	0.000528885	2.32416
FIRRE	0.969975	-1.15004	3.28404	0.00109269	0.0111884	-1.2889
PHOX2A	0.969972	-5.57128	4.10283	4.74177e-05	0.000979444	1.59795
CR392039.4	0.96986	-5.70927	4.34393	1.68554e-05	0.000432209	2.56245
EVA1A	-0.969616	4.31943	-5.30093	1.71047e-07	9.68716e-06	6.88733
ADAM29	-0.969496	-3.30633	-3.52596	0.000459514	0.00571162	-0.499234
ADRA1A	-0.969481	-3.38986	-3.24505	0.0012504	0.0124061	-1.41114
LINC01765	-0.96943	-3.7655	-3.01327	0.00271136	0.0224102	-2.10887
AL109918.1	0.969428	2.35139	6.5958	1.04875e-10	2.0445e-08	13.9411
AC131097.2	0.969197	-2.31848	3.28276	0.00109757	0.0112341	-1.29294
ABCC6P2	-0.96918	-0.419024	-4.63028	4.62654e-06	0.000149524	3.77413
CD5L	-0.968661	-3.64974	-3.55819	0.000407852	0.00521418	-0.38999
HMX1	0.968093	-5.98994	5.7645	1.41049e-08	1.20714e-06	9.25858
AC012456.2	0.967879	-4.88873	4.47575	9.37623e-06	0.000270447	3.11136
CECR7	0.967673	0.14335	3.04797	0.00242193	0.0205217	-2.00757
HOXA-AS3	0.967647	-1.74225	4.21417	2.95929e-05	0.000673656	2.03698
ABO	-0.967197	4.55062	-3.66646	0.000271405	0.0038076	-0.0160821
DDN	0.96622	-1.47443	3.74397	0.000201503	0.00303786	0.258087
FP325335.1	-0.966114	-3.65748	-3.53967	0.000436836	0.00549197	-0.452888
IL12B	-0.966104	-1.2955	-4.66207	3.99071e-06	0.000132316	3.91306
PSG4	0.96565	-5.31401	3.03662	0.00251338	0.0211565	-2.04085
AC110285.2	-0.965313	0.516304	-3.8738	0.000120933	0.00204972	0.729507
AC015914.1	-0.965198	-2.60792	-4.27544	2.27277e-05	0.000547769	2.28323
GNG12-AS1	-0.965007	-0.631375	-5.15361	3.64417e-07	1.83733e-05	6.17092
LINC00628	0.964723	-3.80766	4.04777	5.96334e-05	0.00117187	1.38489
TPRXL	0.964707	-3.22521	3.18405	0.00153995	0.0145088	-1.59961
IGLV5-52	-0.964113	-3.11982	-3.71434	0.000225936	0.00332143	0.152649
MYH16	0.963942	-1.05089	4.1268	4.28798e-05	0.000906931	1.69154
RASSF10-DT	-0.963514	-1.85163	-3.91376	0.000103042	0.00181102	0.877662
ATP10B	-0.963468	2.469	-3.09888	0.00204838	0.0180598	-1.85695
AJ003147.1	0.963365	-6.13546	7.62439	1.1856e-13	5.84597e-11	20.4572
HIST1H2BO	0.962703	-2.99086	3.29242	0.00106131	0.0109169	-1.26244
SPTBN4	0.962009	0.422926	5.27272	1.97977e-07	1.09583e-05	6.74875
AL031283.3	-0.961482	-3.81851	-4.20564	3.06937e-05	0.000693162	2.00294
GALNT10	-0.961395	6.85953	-7.54887	2.00241e-13	9.19843e-11	19.9529
ERBB4	-0.96118	0.579783	-3.13421	0.00182118	0.016495	-1.75102
FBXO27	0.961106	2.03194	4.12768	4.27226e-05	0.000905787	1.69496
F13A1	-0.961105	5.09829	-4.30563	1.99322e-05	0.000493677	2.40578
FNDC10	-0.96096	3.21955	-4.15739	3.76866e-05	0.000819379	1.81171
SEPTIN12	0.960559	-4.51191	3.99123	7.52542e-05	0.00142366	1.16892
CEACAM8	-0.96025	-3.262	-2.84326	0.00464239	0.0334108	-2.58894
AC055854.1	-0.960201	-4.23867	-3.92099	0.000100086	0.00177123	0.904615
CCNE1	0.960049	2.53424	4.75257	2.60771e-06	9.28173e-05	4.3133
DLX2	0.959941	-4.84971	3.67558	0.000262131	0.00371129	0.0158911
RPL17P11	0.959815	-5.99752	6.40971	3.29152e-10	5.36079e-08	12.8461
FAT4	-0.959591	3.60568	-5.11053	4.53094e-07	2.18796e-05	5.96486
UGT1A4	0.959194	-6.0537	6.62712	8.62925e-11	1.75014e-08	14.128
AL035401.1	0.959171	-5.04475	3.64884	0.000290211	0.00400763	-0.0776736
AP000688.1	0.959165	-2.27087	4.37493	1.47032e-05	0.000387182	2.69018
WFDC13	-0.959099	-2.25866	-3.37381	0.000797053	0.00871586	-1.00212
RASGEF1C	0.959013	-2.9933	2.84762	0.00458031	0.0330878	-2.57697
AL591501.1	0.9588	-5.59377	3.7637	0.000186632	0.00286919	0.328767
NPY5R	0.958535	-4.80809	3.74689	0.000199231	0.00301036	0.268539
GCKR	0.958376	-1.48801	3.24374	0.00125608	0.0124487	-1.41525
AC009041.2	-0.957629	-0.0881945	-4.11119	4.57859e-05	0.000954171	1.63053
RPL3L	0.957305	-2.36934	4.71836	3.06534e-06	0.000106263	4.16115
ZNF385B	-0.956861	2.30428	-2.80583	0.00520813	0.0363335	-2.691
MAST1	0.955706	0.497945	4.29046	2.12926e-05	0.000519705	2.34412
IL22RA2	-0.954811	-0.65881	-3.18332	0.00154372	0.0145234	-1.60182
RNU6-1191P	0.954636	-5.95178	6.47433	2.21931e-10	3.84771e-08	13.2234
AL023802.1	0.954606	-5.55138	5.46134	7.35633e-08	4.83342e-06	7.68792
KRT8P30	0.954247	-4.71845	4.31825	1.88637e-05	0.000472877	2.45725
AC133963.2	-0.95417	-5.15182	-4.17796	3.4538e-05	0.000762332	1.89297
SYT1	0.953612	1.95489	3.28506	0.00108884	0.0111595	-1.28569
RCOR2	0.953565	1.43306	3.77197	0.000180716	0.00279665	0.358472
SLC25A24P1	0.953142	-5.23955	3.57108	0.000388758	0.00502868	-0.34604
FAXDC2	-0.952476	4.84501	-4.45804	1.01535e-05	0.000287216	3.03674
CHRDL1	-0.952305	3.32395	-3.35492	0.000852281	0.00916134	-1.0631
C17orf53	0.952024	2.32051	5.32788	1.48659e-07	8.63765e-06	7.02034
AC005865.1	-0.952019	-4.16274	-3.5852	0.000368804	0.00483222	-0.297721
MYOC	-0.951678	-3.66618	-3.41827	0.000679991	0.00770704	-0.857361
MAPK10	-0.951629	2.14332	-4.6855	3.57689e-06	0.00012106	4.01599
CLPS	0.951201	-5.0916	3.54413	0.000429683	0.00542462	-0.437767
AL109615.3	0.951104	1.0499	3.64198	0.000297855	0.00409425	-0.101565
PLCH2	-0.950964	1.95723	-4.14518	3.96831e-05	0.000853759	1.76365
FZD10	0.950528	0.0149627	2.69579	0.00725123	0.0462471	-2.98346
CENPU	0.950256	3.68345	6.07554	2.40054e-09	2.81701e-07	10.9471
AL731533.2	0.949323	-2.11769	4.18832	3.3048e-05	0.000734877	1.93406
PKIB	0.949314	3.0508	4.15932	3.73802e-05	0.000814151	1.81931
MIR3189	-0.949126	-2.90687	-3.05208	0.00238964	0.0203121	-1.99552
TRIM61	-0.948836	-1.98954	-4.12995	4.23151e-05	0.000899631	1.70387
AL355864.2	-0.948501	-2.6286	-3.72786	0.000214459	0.00319023	0.200667
LINC02036	-0.948476	-1.07419	-3.12519	0.00187686	0.0168912	-1.77817
GAPT	-0.947467	1.03345	-5.21272	2.69608e-07	1.42341e-05	6.45619
RETNLB	0.947118	-4.81976	3.36996	0.000808048	0.00880741	-1.01459
XKR4	-0.947013	-2.18334	-3.29424	0.00105459	0.0108624	-1.25668
PAGE1	0.946596	-5.3101	2.83715	0.0047307	0.0338827	-2.60568
SLC35G2	0.946448	2.37598	5.29863	1.73099e-07	9.77574e-06	6.87603
LINC01357	0.94557	-4.14166	3.30273	0.00102385	0.0106113	-1.22983
RAB7B	-0.9454	4.04121	-4.56397	6.28018e-06	0.000193763	3.48719
XXYLT1-AS2	-0.945391	-2.81391	-3.76783	0.000183654	0.00283411	0.343601
MDGA2	0.945139	-4.99319	2.93166	0.00352107	0.0272489	-2.34268
AC137932.1	-0.945128	-0.155694	-4.64996	4.22224e-06	0.000138456	3.86006
AC010168.1	0.944897	-3.12914	3.94201	9.19395e-05	0.00166097	0.983259
SMIM5	-0.94467	1.59515	-4.67586	3.7419e-06	0.000125695	3.97358
AC005274.1	-0.943914	-3.54802	-4.05747	5.72852e-05	0.00113611	1.42222
LINC01876	0.943008	-0.736505	2.83661	0.00473871	0.0339265	-2.60718
ENPP7P11	-0.943008	-3.99821	-3.54569	0.000427197	0.00539984	-0.43245
AC020661.1	0.942573	-1.59567	5.30352	1.68761e-07	9.58796e-06	6.90009
F12	0.942187	1.77094	4.00228	7.19246e-05	0.00136886	1.21091
KHDRBS2	-0.941801	-0.169029	-3.09007	0.00210902	0.0184762	-1.8832
2022-12-01	-0.941712	-3.50656	-4.07729	5.27539e-05	0.00106351	1.4988
AC025271.4	-0.941254	-3.07046	-3.98618	7.68224e-05	0.00144553	1.14979
AC068305.2	-0.941036	-2.68076	-3.32616	0.000943205	0.00994185	-1.15529
DCAF4L2	0.940884	-5.55028	2.86082	0.00439665	0.0321237	-2.54059
CDK8P2	-0.940721	-4.39749	-2.96369	0.00318003	0.0251962	-2.25164
DUSP6	-0.940718	7.18887	-5.52035	5.36478e-08	3.69661e-06	7.9878
SPATA18	-0.940582	2.68939	-3.74826	0.000198173	0.00300029	0.273444
AC068831.5	0.940428	-5.4081	5.11655	4.39562e-07	2.1438e-05	5.99354
EFHC2	-0.940359	1.18339	-3.87893	0.00011848	0.00201642	0.748459
FAIM2	-0.940256	0.884203	-3.36071	0.000834973	0.00901495	-1.04443
AC241584.1	0.939679	-3.81218	4.01606	6.79679e-05	0.00130651	1.26342
AC016877.3	0.939391	-2.89428	3.33483	0.000914873	0.00968882	-1.12756
TUBAL3	0.938867	-2.02053	3.00383	0.00279544	0.0229292	-2.13625
PGM5P4	-0.938795	-3.56054	-3.37654	0.000789376	0.00865303	-0.993304
DDX53	0.9383	-5.09743	2.86241	0.00437503	0.0320006	-2.5362
AC092145.1	-0.938097	-3.50863	-3.82062	0.000149327	0.00241448	0.534573
LINC01356	0.938033	-3.4859	3.37881	0.000783027	0.00860097	-0.985949
FCN1	-0.938025	3.00658	-4.44014	1.10017e-05	0.000305737	2.9616
AF106564.1	0.938004	-4.94841	3.43039	0.000650984	0.00745532	-0.817592
RLN3	-0.937853	-3.09186	-2.89334	0.00397267	0.0298455	-2.45032
SCEL	-0.937796	5.03009	-3.39859	0.000729682	0.00814486	-0.921665
CHEK1	0.937653	3.77654	6.35649	4.54296e-10	6.83938e-08	12.5379
EFL1P1	0.937301	-4.93985	4.24927	2.54496e-05	0.000599655	2.17766
EPPIN	-0.937256	-3.78479	-3.07547	0.00221308	0.0191229	-1.92653
HLA-DPA1	-0.937245	8.62403	-5.08245	5.21788e-07	2.46866e-05	5.83136
AC083843.4	-0.936775	-0.160257	-3.83245	0.000142515	0.00233099	0.577704
CBR1	0.93666	6.37163	4.57457	5.9821e-06	0.000186385	3.53283
SCUBE3	-0.936604	3.19691	-3.58641	0.000367128	0.00481613	-0.293542
CCR4	-0.936353	1.76111	-4.5086	8.08237e-06	0.000239336	3.25054
ABCA13	-0.936168	2.2467	-2.81289	0.00509688	0.035748	-2.67186
CCDC194	-0.935879	-3.33147	-3.89058	0.000113089	0.00194063	0.791549
ERICH5	0.935492	1.13209	2.74846	0.00619714	0.0413006	-2.8449
AC005332.2	-0.935448	-1.37249	-4.77795	2.31154e-06	8.43423e-05	4.4268
TBR1	0.935172	-4.534	3.14595	0.00175093	0.0160262	-1.71554
AC011483.1	0.934848	-5.78022	4.79912	2.0896e-06	7.76677e-05	4.52187
TRIM55	-0.93473	-1.3486	-3.0401	0.00248497	0.0209798	-2.03065
LINC02159	-0.934543	-0.600419	-2.80958	0.00514885	0.0360232	-2.68085
AC019117.2	-0.934525	-1.36913	-2.72627	0.00662323	0.0433372	-2.90361
LINC00840	-0.933605	-4.07392	-3.451	0.000604291	0.00705895	-0.749652
TALDO1	0.933593	7.73577	7.72816	5.73237e-14	3.05042e-11	21.1567
TRBV12-3	-0.933444	-3.38844	-3.92602	9.80788e-05	0.00174459	0.923378
AC112493.1	0.932761	-5.52894	4.10043	4.7898e-05	0.000987846	1.58858
AC002401.3	-0.932752	-3.52869	-4.014	6.85463e-05	0.00131481	1.25555
WFIKKN2	-0.932693	-3.31282	-3.4631	0.000578334	0.00681499	-0.709554
AC092040.1	-0.932643	-4.03814	-3.95859	8.5962e-05	0.00157737	1.04556
NECTIN3	-0.932616	3.29534	-4.31055	1.95082e-05	0.000484962	2.42587
AC008063.1	-0.932575	-2.20635	-2.97982	0.00302007	0.0242263	-2.20547
BLM	0.932538	2.90263	6.92656	1.28772e-11	3.52366e-09	15.9519
TMEM232	-0.932526	-0.347601	-3.71305	0.000227065	0.00333253	0.148059
AC114812.4	0.932484	-5.74132	4.77535	2.34033e-06	8.50463e-05	4.41514
AC005281.1	-0.932278	-3.1077	-3.54476	0.000428671	0.00541465	-0.435606
MSX2	0.932214	0.309032	3.68129	0.000256476	0.00364574	0.0359552
MICAL2	-0.932137	6.93264	-6.86677	1.8928e-11	4.89089e-09	15.5824
TMPRSS15	0.932108	-4.97649	3.38626	0.000762517	0.00842366	-0.961773
AC064805.2	-0.931805	-5.02822	-3.55702	0.000409631	0.00522946	-0.393978
IDH2-DT	0.931775	-5.28402	4.17195	3.54302e-05	0.000778189	1.86921
KIF15	0.93176	2.645	5.41278	9.51801e-08	5.95031e-06	7.44334
ZBTB16	-0.931577	1.00135	-2.81678	0.00503645	0.0354677	-2.66128
PDZD3	0.931398	-3.05547	3.37281	0.000799894	0.0087398	-1.00536
AKR1E2	0.931215	1.25661	4.44342	1.08413e-05	0.000302218	2.97535
KCNQ3	-0.931211	4.56709	-4.14531	3.96617e-05	0.000853688	1.76415
ARMC4	-0.930918	0.0311896	-2.98322	0.0029873	0.0240577	-2.1957
CHAD	-0.930802	0.732815	-3.74013	0.000204521	0.00307302	0.244383
LINC00346	0.930788	2.07869	4.42614	1.17121e-05	0.000321656	2.90301
AC035139.1	-0.930701	-4.45567	-4.0745	5.33721e-05	0.00107356	1.48797
LINC00518	0.929881	-5.31839	3.83393	0.000141681	0.00232088	0.583126
AC112907.2	0.92956	-3.5088	3.93884	9.31283e-05	0.00167737	0.971355
LINC02212	0.929526	-5.6917	4.44814	1.06149e-05	0.000297139	2.99512
ENTPD8	0.929231	1.1073	3.02141	0.00264081	0.0220153	-2.08523
EDA2R	-0.929216	0.92991	-3.8266	0.000145847	0.00237033	0.556357
AC114812.3	0.929107	-6.01714	6.02789	3.16425e-09	3.51376e-07	10.6834
CENPF	0.928987	5.28091	4.90108	1.27808e-06	5.16092e-05	4.98527
AC141586.5	-0.928477	-2.6233	-4.47168	9.54956e-06	0.000273442	3.09419
C1orf189	-0.92774	-2.44094	-3.25202	0.00122076	0.0121867	-1.3894
AL356752.1	-0.927429	-4.32275	-3.9524	8.81515e-05	0.00160766	1.02225
KNSTRN	0.92741	3.78747	7.65795	9.38066e-14	4.80165e-11	20.6826
ISL2	0.927406	-2.31428	3.37611	0.000790585	0.00865994	-0.994698
AC012651.1	-0.927358	0.762816	-4.60603	5.17562e-06	0.000164597	3.66879
CR382285.1	0.927129	-4.46829	3.93793	9.34701e-05	0.00168127	0.967961
HLA-DPB1	-0.926804	8.33578	-5.26532	2.05699e-07	1.13158e-05	6.71249
MRPS17P1	0.92669	-4.07863	4.01592	6.8006e-05	0.00130678	1.2629
FETUB	0.92669	-4.76757	3.25588	0.00120462	0.0120655	-1.37734
C5orf38	-0.926689	1.73647	-2.71763	0.00679603	0.0441455	-2.92633
PIF1	0.926334	1.6016	4.99388	8.10908e-07	3.51859e-05	5.41471
AC068722.1	0.926121	-5.20484	4.24989	2.53818e-05	0.000598846	2.18015
BCAS1	0.925914	3.2469	2.6925	0.00732214	0.0465393	-2.99203
PTGER3	-0.925808	0.459986	-3.75862	0.000190358	0.00290818	0.310538
CD74	-0.925627	11.5119	-5.21678	2.64063e-07	1.40379e-05	6.47587
MAGEA10-MAGEA5	0.925523	-4.87024	3.66084	0.000277279	0.0038688	-0.0357708
AC008554.1	-0.925483	-4.77495	-3.70613	0.000233186	0.00340402	0.123566
KCNH5	0.925328	-4.79739	2.67854	0.00763014	0.0479749	-3.02829
AC006238.1	-0.924778	-2.81385	-3.89874	0.000109452	0.00188983	0.821797
CPAMD8	-0.924612	3.97918	-3.51331	0.000481405	0.00591396	-0.541829
SNX30	-0.92461	5.89532	-5.97154	4.37671e-09	4.57647e-07	10.3739
TXN	0.924248	7.4376	8.09247	4.21588e-15	2.72114e-12	23.6707
FSIP2	0.924219	0.121394	3.00844	0.00275412	0.0226716	-2.1229
IGKV1D-8	-0.923711	0.547731	-3.03915	0.0024927	0.0210384	-2.03343
AL591848.2	0.923703	-5.20941	4.34409	1.68441e-05	0.000432126	2.56308
GIP	0.923318	-4.91337	3.19312	0.00149327	0.0141396	-1.57179
ABCA9-AS1	0.9232	-4.23182	2.70487	0.00705889	0.0453577	-2.95978
LINC02345	-0.923034	0.0910788	-3.84958	0.000133165	0.00220966	0.640413
ASPH	0.922118	8.27545	5.14863	3.73735e-07	1.88078e-05	6.14703
AL358334.2	0.921926	-4.38378	4.00342	7.15878e-05	0.00136438	1.21526
UBE2S	0.921923	3.85562	5.06346	5.73825e-07	2.66098e-05	5.74148
CCDC185	-0.921906	-2.62795	-2.90762	0.00379856	0.0288448	-2.41037
AL773545.3	0.921808	-3.03143	2.71129	0.00692552	0.0447335	-2.94297
NLRP1	-0.921467	4.74673	-6.37167	4.14493e-10	6.41999e-08	12.6256
LINC01275	0.921332	-2.49636	4.28064	2.2221e-05	0.00053821	2.30428
FAM135B	-0.921253	-3.21181	-2.95528	0.00326654	0.0257123	-2.27565
SESN3	-0.920929	5.77691	-5.74477	1.57412e-08	1.32814e-06	9.15407
CYP4F26P	0.920502	-3.52645	2.79341	0.00540933	0.037314	-2.7246
CMAHP	-0.920458	4.4901	-5.19112	3.01101e-07	1.56206e-05	6.35158
AL138878.2	0.920357	-5.54863	5.40924	9.6979e-08	6.04668e-06	7.42557
UNC13A	0.920354	-0.0748206	3.38967	0.000753305	0.00834442	-0.950699
EXD1	0.920256	-3.7019	4.10724	4.65507e-05	0.000965245	1.61512
AC019068.1	0.919242	-6.02216	6.35471	4.59209e-10	6.87483e-08	12.5276
HIST2H2BA	-0.918047	-2.8373	-3.85635	0.000129634	0.0021651	0.665259
C9orf24	-0.918021	-0.0286546	-2.70608	0.00703342	0.0452711	-2.9566
RAP2CP1	0.91783	-5.35685	3.994	7.44051e-05	0.00140958	1.17945
RNU6-1161P	0.917457	-3.48997	3.65324	0.000285401	0.00396156	-0.0623113
FUT3	-0.917272	4.41697	-4.45154	1.04542e-05	0.000293252	3.00941
TMEM132E	-0.91704	-1.0086	-3.68834	0.000249658	0.00357912	0.0607434
AC060834.1	-0.916843	-3.01772	-3.12679	0.00186685	0.0168151	-1.77335
XRCC2	0.916378	2.40435	5.31915	1.55579e-07	9.00078e-06	6.9772
LNCOC1	0.916158	-1.26191	4.44547	1.07426e-05	0.000300245	2.98392
ZBTB18	-0.916033	5.4226	-6.65423	7.28403e-11	1.49423e-08	14.2903
AL157786.1	-0.915826	0.152453	-4.47231	9.52237e-06	0.000272882	3.09687
SHISA6	-0.915785	-1.69839	-3.28913	0.00107354	0.0110322	-1.27285
AC010255.2	-0.915588	-4.0781	-3.50015	0.000505235	0.00613246	-0.586032
DPYD	-0.914454	5.64131	-5.6965	2.05614e-08	1.66429e-06	8.89978
AC090164.3	0.914442	-4.28027	3.33449	0.00091598	0.00969523	-1.12866
SCN7A	-0.913939	3.29032	-3.60385	0.000343913	0.00457523	-0.233605
AC090001.1	-0.913577	-2.85035	-3.0692	0.00225914	0.0194521	-1.94505
ANOS1	-0.912761	4.54285	-4.71219	3.15569e-06	0.000108861	4.13382
CDHR2	0.912656	-0.534311	2.97348	0.00308206	0.0245769	-2.22365
HLA-DRA	-0.912246	10.1179	-5.21308	2.6911e-07	1.42218e-05	6.45794
MGAM2	0.912233	-3.64101	2.88572	0.00406864	0.0303257	-2.47158
FMO6P	-0.912097	-3.46014	-3.12219	0.00189575	0.0170099	-1.7872
NWD2	0.912061	-5.38755	3.75989	0.00018942	0.0028973	0.315092
AL356740.1	-0.91202	-1.36618	-3.59119	0.000360625	0.00474936	-0.277146
INMT	-0.91188	3.91099	-3.83641	0.000140297	0.00230171	0.592199
CACNA1I	0.911568	-0.205164	3.29497	0.00105192	0.0108412	-1.25438
AC103740.2	0.911506	-4.22996	3.54408	0.000429763	0.00542462	-0.437936
CCDC58P3	0.911324	-5.47224	5.85458	8.51258e-09	7.86112e-07	9.73965
GULP1	0.91122	4.70462	4.97443	8.92569e-07	3.83163e-05	5.3241
AC112206.2	-0.910931	-2.24431	-3.235	0.00129435	0.0127108	-1.44243
MBL1P	-0.910909	0.59777	-4.38896	1.38184e-05	0.000369493	2.74824
PNLIPRP3	0.910644	-5.13824	2.81576	0.00505226	0.0355201	-2.66406
MTHFD2	0.910485	6.1781	7.14645	3.05342e-12	1.03866e-09	17.3337
NYAP1	0.91013	-1.51737	4.35836	1.58185e-05	0.000410319	2.62181
CCR9	-0.909987	-3.38378	-3.56434	0.000398638	0.00512197	-0.369047
FGF11	0.909805	-0.538748	3.81361	0.000153509	0.00246725	0.509064
ZFP2	-0.90975	-0.0123319	-6.36406	4.33996e-10	6.66444e-08	12.5816
TMEM178A	-0.909345	0.770233	-4.51655	7.79604e-06	0.000232523	3.28436
TRPV3	0.909238	0.127911	4.05416	5.80763e-05	0.00114925	1.40947
AL662890.1	0.909236	-3.59493	3.43776	0.000633909	0.00731117	-0.793334
ATOH7	0.909095	-3.63403	3.65048	0.000288406	0.0039909	-0.0719389
AC005592.1	-0.909002	-3.90694	-3.42786	0.000656945	0.00750439	-0.825908
SPEG	-0.908621	2.45516	-3.97611	8.0047e-05	0.00149278	1.11165
TRABD2B	-0.908384	0.9351	-4.77106	2.38862e-06	8.6334e-05	4.39591
MTHFD2P7	0.908334	-5.48286	5.4375	8.35037e-08	5.34285e-06	7.56758
LTB	-0.908152	3.6538	-4.30455	2.00261e-05	0.000495089	2.40139
RN7SL8P	-0.907989	-3.64041	-2.81147	0.00511901	0.0358611	-2.6757
AL355388.1	-0.90764	-3.25172	-3.03897	0.00249416	0.0210408	-2.03396
GLYATL1	0.90724	-3.45281	2.72356	0.00667691	0.0435998	-2.91073
NAPSB	-0.907171	3.47984	-4.89198	1.33587e-06	5.35803e-05	4.94356
RASGEF1A	0.907169	3.03909	4.13409	4.15837e-05	0.000888652	1.7201
MIR4527HG	-0.906458	-4.77879	-3.03349	0.00253912	0.0213257	-2.05
UBXN10	-0.906392	4.00344	-3.92917	9.68401e-05	0.00173146	0.935151
LINC01594	-0.906374	-4.37763	-3.28015	0.00110756	0.0113083	-1.30116
CDHR3	-0.906329	2.00939	-2.76263	0.00593834	0.0399752	-2.80719
TMPO-AS1	0.90601	1.06703	6.50223	1.87013e-10	3.33927e-08	13.3872
ICAM1	-0.905844	7.93879	-4.94039	1.055e-06	4.37171e-05	5.16626
ZNF462	-0.905697	4.08739	-5.34648	1.34889e-07	7.95803e-06	7.11252
TMEM130	-0.90562	2.79974	-3.12898	0.00185326	0.0167123	-1.76676
AC010615.1	-0.905089	-0.640544	-5.07733	5.35344e-07	2.52092e-05	5.80711
TAC4	-0.905018	-1.1461	-3.40001	0.000726003	0.00811899	-0.917058
RNF175	-0.90479	0.664037	-5.32037	1.5459e-07	8.95322e-06	6.98325
AL035425.1	0.90441	-5.10169	3.54992	0.000420555	0.00534354	-0.418095
IL13RA2	-0.903993	-0.785194	-2.95206	0.00330019	0.0259226	-2.28481
SYNE1	-0.903722	6.35012	-5.2491	2.23653e-07	1.21244e-05	6.6332
AC139453.2	-0.903457	-4.0738	-3.47405	0.00055577	0.00662756	-0.673191
AC007041.1	0.90335	-3.82241	4.82279	1.86565e-06	7.09131e-05	4.62866
AC096656.1	0.903324	-5.18712	2.99839	0.00284488	0.0232302	-2.15195
LINC01545	0.903292	-3.17228	4.94196	1.04689e-06	4.34152e-05	5.17355
AC090578.2	0.902788	-4.9167	3.48805	0.000528106	0.00635263	-0.62652
TRBV10-3	-0.902594	-2.58363	-3.91241	0.000103603	0.00181731	0.872641
AC009743.1	-0.902445	-5.01763	-3.44253	0.000623074	0.00721563	-0.777599
LINC01249	0.902385	-5.58285	3.415	0.000688022	0.00778166	-0.868069
SLC9A7P1	0.901834	-0.00315046	4.85442	1.60225e-06	6.24471e-05	4.77211
NXNL2	0.9016	-2.34481	3.57761	0.000379404	0.00493382	-0.323708
AC007663.2	-0.901596	-3.78529	-3.58659	0.000366892	0.00481538	-0.292952
LRRN1	-0.9012	2.36223	-3.00911	0.00274814	0.0226397	-2.12095
E2F7	0.901198	1.48442	4.37949	1.441e-05	0.000380767	2.70902
S100A8	0.901087	3.63182	3.24884	0.00123422	0.0122882	-1.39934
NEXMIF	-0.901034	0.0625503	-2.79911	0.00531617	0.0368627	-2.7092
IL5RA	-0.900918	-0.0876667	-3.46732	0.000569536	0.00674682	-0.695549
AC025419.1	-0.900874	-4.30833	-2.76307	0.00593035	0.0399386	-2.806
LINC01554	0.899798	-2.30291	4.08338	5.1433e-05	0.00104274	1.52237
AC073862.2	-0.899786	-3.89584	-3.35738	0.000844899	0.00910201	-1.05518
AC094019.2	-0.899703	-3.33756	-3.83072	0.00014349	0.00234337	0.571406
PAQR9-AS1	0.899673	-5.88148	5.41673	9.32141e-08	5.85267e-06	7.46315
AL359852.1	0.899599	-5.89125	6.45829	2.44816e-10	4.14976e-08	13.1294
IGFL4	0.899595	-3.11724	3.43069	0.000650288	0.00745051	-0.816614
BRD9P2	-0.899441	-4.03678	-3.37034	0.000806937	0.00879936	-1.01334
WDR76	0.899232	3.24065	7.34512	8.07114e-13	3.26159e-10	18.6123
LANCL3	-0.899052	-0.0310737	-3.22408	0.0013437	0.0130806	-1.47631
AL359504.2	0.898863	-1.80817	3.99611	7.37665e-05	0.00139945	1.18744
JAML	-0.898647	4.28975	-5.58434	3.79767e-08	2.79131e-06	8.31614
GAPDHP44	0.898506	-3.69205	4.53494	7.1705e-06	0.000216631	3.3628
GPC4	-0.898088	6.57836	-5.11394	4.45389e-07	2.16241e-05	5.98108
CCDC150	0.897952	0.956298	5.37702	1.14928e-07	6.95599e-06	7.26444
CLCN1	0.897858	-3.1558	3.25136	0.00122355	0.0122096	-1.39147
DAAM2	-0.897844	4.23743	-4.71404	3.12835e-06	0.000108126	4.142
F2RL2	0.897612	0.327629	3.54949	0.000421233	0.00534962	-0.419571
TREM1	-0.897517	5.11283	-3.66591	0.000271972	0.00381357	-0.0180021
AC087588.2	0.897476	-4.04687	3.49879	0.000507761	0.00615752	-0.590595
B4GALNT3	-0.897343	5.74014	-4.48239	9.0995e-06	0.000264358	3.13943
FBXW11P1	0.897334	-2.68917	4.68813	3.53309e-06	0.00011988	4.02757
SAXO2	-0.897232	0.72597	-3.54468	0.000428799	0.005415	-0.43588
SCML2	0.897101	0.29345	4.66897	3.86433e-06	0.000128854	3.94331
AC010306.1	-0.896924	-3.88074	-4.28487	2.18167e-05	0.00053009	2.32142
AK4	0.896515	4.06126	3.62345	0.000319459	0.00432375	-0.165888
GLA	0.896414	4.76643	8.72637	3.63939e-17	3.37246e-14	28.2546
SLC5A9	-0.895843	0.100763	-3.78095	0.000174489	0.0027191	0.390822
TBX15	-0.895693	2.26403	-2.97457	0.00307131	0.0245203	-2.22053
AL359313.1	0.895693	-4.80269	3.33769	0.000905719	0.00961082	-1.11842
APBA2	-0.895467	3.59334	-4.04681	5.98712e-05	0.00117525	1.3812
AC104024.1	-0.895311	-3.64657	-3.74056	0.000204179	0.00306959	0.245928
DNAJB4	0.89515	3.94681	7.26338	1.40015e-12	5.33705e-10	18.0828
TXNP5	0.894978	-3.89619	3.31785	0.000971084	0.0101758	-1.18176
RACGAP1	0.894904	4.90031	6.67948	6.21751e-11	1.30026e-08	14.4421
AL139420.1	-0.894585	-4.3142	-3.52783	0.000456353	0.00568944	-0.492914
AL136366.1	-0.894219	-2.79493	-3.61647	0.000327971	0.00440591	-0.190036
LINC01589	0.893994	-1.20475	3.45663	0.000592071	0.00694142	-0.730996
LINC01665	0.893805	-5.91987	4.62518	4.73712e-06	0.000152456	3.75194
ALOX5AP	-0.893764	4.91633	-5.16469	3.44477e-07	1.75491e-05	6.22418
ATP4A	0.893524	-5.0056	3.61539	0.000329313	0.00441819	-0.193786
FBP1	-0.893515	6.36657	-5.86761	7.9089e-09	7.41835e-07	9.80975
SVOPL	0.893473	-0.35664	3.38859	0.000756203	0.0083679	-0.954197
AC013444.2	0.892764	-5.74131	4.78573	2.2275e-06	8.18312e-05	4.46168
FUT7	-0.892737	-0.491609	-4.19694	3.18561e-05	0.000712353	1.96829
ZFY-AS1	0.892559	-4.79311	2.93651	0.00346736	0.0269224	-2.32896
AL133297.2	-0.891954	-3.61972	-4.72253	3.00559e-06	0.000104488	4.17966
STK32B	-0.891912	1.20323	-3.74164	0.000203332	0.00305944	0.24976
TRABD2A	-0.891342	2.42612	-4.38789	1.38842e-05	0.000370696	2.74379
LINC01215	-0.891342	-0.37199	-4.08597	5.08807e-05	0.00103467	1.53241
E2F8	0.891218	2.62567	5.29857	1.73157e-07	9.77574e-06	6.87571
AC064807.2	0.890874	-4.14039	3.73766	0.00020649	0.00309827	0.235555
DCDC2	0.890701	1.48487	2.98711	0.00295018	0.023876	-2.18451
SOX15	0.890487	0.405673	3.86279	0.000126356	0.00212081	0.688938
AC002480.2	-0.889959	-3.54516	-3.39517	0.000738659	0.00821266	-0.932809
AC027104.1	0.889614	-4.70058	3.93166	9.58717e-05	0.00171676	0.94446
EVX2	0.889504	-5.7659	4.50822	8.09637e-06	0.000239619	3.24892
CD40LG	-0.889426	0.34498	-4.43722	1.11463e-05	0.000308959	2.94937
FAM222A	0.888553	1.3476	4.4842	9.02563e-06	0.000262638	3.14707
KCND2	0.888159	0.728399	3.27949	0.00111012	0.0113258	-1.30325
IGLV7-43	-0.888144	2.18407	-2.77144	0.00578236	0.0391902	-2.78364
LSINCT5	-0.888074	-4.48788	-3.14443	0.0017599	0.0160973	-1.72015
AC080023.1	0.887909	-3.90044	3.89026	0.000113232	0.00194248	0.790374
AC034223.2	0.887683	-5.53846	3.79244	0.000166814	0.00263228	0.432332
AC004947.2	-0.887508	-2.62713	-3.70535	0.000233884	0.00341214	0.120817
AC004594.1	-0.887322	-1.55316	-3.93161	9.58902e-05	0.00171676	0.944281
CCDC188	-0.886972	-1.51668	-4.24523	2.58972e-05	0.00060807	2.1614
FIBCD1	0.886621	0.0559651	2.79348	0.00540813	0.0373126	-2.7244
CELF2-AS1	-0.886084	-1.82128	-3.37296	0.000799488	0.00873791	-1.0049
CFAP299	-0.885771	-2.60999	-2.74979	0.00617252	0.0411701	-2.84138
AL135818.1	-0.885409	-0.128423	-5.4879	6.38426e-08	4.25747e-06	7.82252
MAGEA2	0.884975	-5.94983	5.04089	6.42229e-07	2.90794e-05	5.63504
AC093525.9	-0.884798	-3.39674	-4.28697	2.16186e-05	0.000526228	2.32994
AL589743.5	0.884627	-3.82469	3.47714	0.000549551	0.00656795	-0.662907
CRYGN	-0.884319	-1.14823	-2.97547	0.00306247	0.0244788	-2.21795
RFC4	0.883589	4.00869	6.98268	8.94848e-12	2.64255e-09	16.3013
EGFR	-0.883428	7.02832	-4.40271	1.30002e-05	0.00035111	2.80535
NPC2	-0.883076	8.7943	-5.31412	1.59709e-07	9.17066e-06	6.95235
AC112722.1	-0.88301	-2.79655	-4.12845	4.25844e-05	0.000903569	1.69797
ASZ1	-0.882879	-4.08108	-2.70997	0.00695275	0.0448545	-2.94643
AC005042.1	0.882873	-4.08385	3.8835	0.000116338	0.00198687	0.765342
HLA-DMA	-0.882738	7.08529	-5.52097	5.34708e-08	3.69388e-06	7.99094
ABCA8	-0.882671	2.33477	-3.73109	0.000211803	0.00316034	0.212148
TSPAN7	0.88243	3.63875	3.60175	0.000346633	0.0046023	-0.240835
EGLN3	0.882182	5.10273	3.52873	0.000454843	0.00567588	-0.48988
LINC00896	-0.882102	-1.03543	-3.6813	0.000256468	0.00364574	0.0359822
HLA-DQA1	-0.881839	7.59597	-4.38259	1.42136e-05	0.000377433	2.72186
CARD18	0.881751	-5.82104	3.92306	9.92567e-05	0.00176055	0.912322
MS4A1	-0.881566	2.46845	-2.66956	0.00783433	0.0488303	-3.05152
AC008770.3	-0.88114	-2.63363	-5.17654	3.24325e-07	1.66487e-05	6.28124
ARL2BPP4	-0.880956	-3.86448	-3.02808	0.00258414	0.0216302	-2.06577
AC006148.1	-0.880611	-5.46923	-3.58748	0.000365662	0.00480159	-0.289872
DIRAS2	0.880594	-2.65202	2.68999	0.00737676	0.0467813	-2.99858
OR7E62P	0.880377	-5.25772	3.74579	0.000200086	0.00302074	0.264589
UPK2	0.880162	-1.82623	3.23636	0.00128831	0.0126631	-1.4382
RDM1	0.879746	-0.763523	3.97122	8.16592e-05	0.00151688	1.09316
FTH1P7	0.879442	1.12718	5.50353	5.87185e-08	3.97968e-06	7.90199
FTLP12	0.879312	-4.95286	4.42416	1.18164e-05	0.000324022	2.89471
ELN	-0.878761	6.08886	-3.87004	0.000122761	0.00207352	0.715627
OLFM1	-0.878748	2.72838	-3.76146	0.000188271	0.0028869	0.320705
ERCC6L	0.878546	1.86806	5.02804	6.84629e-07	3.06379e-05	5.57462
AC025265.1	0.878543	-1.99528	4.69196	3.47023e-06	0.000118045	4.04445
PLK4	0.87846	2.87007	5.86081	8.21831e-09	7.6287e-07	9.77317
AL031658.2	0.878437	-6.10822	5.31109	1.62245e-07	9.26674e-06	6.93742
RBM20	0.878357	-0.56649	4.07368	5.35531e-05	0.00107518	1.48482
MAGEE2	-0.878149	-3.23804	-2.84513	0.00461562	0.0332803	-2.5838
AL162426.1	-0.877922	-3.54747	-3.7746	0.000178866	0.00277441	0.367964
AC093801.1	0.877768	-5.29809	4.23819	2.66947e-05	0.000622713	2.1331
CCR2	-0.877635	2.55253	-4.82729	1.82576e-06	6.97918e-05	4.64903
AC011511.5	-0.87749	0.163834	-3.91468	0.000102661	0.0018061	0.881093
CTTNBP2	-0.877373	0.732865	-4.528	7.40095e-06	0.000222467	3.33313
ENTPD3	-0.877346	3.38254	-4.13769	4.09577e-05	0.000876319	1.73422
LINC00870	0.877132	-4.87846	3.85869	0.000128434	0.00215041	0.673856
AC016396.1	0.877076	-5.23493	5.06255	5.76438e-07	2.66479e-05	5.73719
CNR2	-0.877049	-0.841226	-3.52938	0.000453746	0.00566614	-0.487669
PKMP3	-0.876805	-1.89316	-5.84684	8.89252e-09	8.12819e-07	9.69803
RAD21L1	0.876656	-4.99749	3.63043	0.000311158	0.00424023	-0.141707
AC010894.2	0.876639	-1.01587	5.0747	5.42448e-07	2.54624e-05	5.79464
DPYSL2	-0.87659	7.07866	-6.62299	8.8543e-11	1.77102e-08	14.1033
AC068587.2	-0.876493	-3.13814	-3.62769	0.000314388	0.00427148	-0.151193
MST1L	-0.875843	1.78165	-2.72335	0.00668107	0.0436095	-2.91128
ITGB3	-0.875755	1.70476	-3.86832	0.000123603	0.0020838	0.709309
CCDC169	0.87571	0.0384809	3.6584	0.000279866	0.00389984	-0.0443089
AC024595.1	0.875584	-5.72475	3.79591	0.000164564	0.0026067	0.444864
TXNP6	0.875282	-3.85918	3.86439	0.000125555	0.00211075	0.694822
SMIM6	-0.874733	1.23764	-3.47802	0.000547779	0.00655116	-0.659954
FMR1-AS1	0.874687	-4.81439	4.46305	9.92754e-06	0.000282908	3.05783
AC133065.3	-0.874163	2.34273	-4.98379	8.52337e-07	3.67359e-05	5.36765
DNAH11	-0.873972	2.95414	-2.91178	0.00374914	0.0285615	-2.39869
AC023347.1	0.873932	-5.87829	4.14172	4.02679e-05	0.000864312	1.75003
AC062028.1	0.873802	-2.93627	3.89421	0.000111456	0.00191628	0.805009
RGN	-0.873798	2.07062	-4.28069	2.22158e-05	0.00053821	2.30449
HMMR	0.873768	3.4577	4.73042	2.89579e-06	0.00010126	4.21468
AL731557.1	-0.873726	-4.65649	-3.91994	0.00010051	0.00177523	0.9007
SPINK14	-0.873686	-4.37199	-3.36145	0.000832785	0.00900038	-1.04204
NDST4	0.873325	-5.54093	3.50906	0.000488988	0.00598387	-0.556131
Z82186.1	-0.87319	-3.87961	-3.36326	0.000827464	0.0089645	-1.03621
ZNF736P9Y	0.873184	-5.75728	3.54882	0.000422277	0.00535781	-0.421839
RAX	0.873131	-5.24514	3.23819	0.00128027	0.0126117	-1.43253
RIC3	-0.873017	0.721666	-3.31846	0.000969006	0.010162	-1.17981
MEGF6	-0.872793	5.07987	-4.84684	1.66192e-06	6.44456e-05	4.73764
AC012085.2	-0.872553	-3.67629	-3.29942	0.00103572	0.0107087	-1.24029
AC134879.2	-0.872317	-1.54225	-2.6891	0.00739627	0.0468773	-3.0009
FTCD	0.872181	-2.04121	2.89836	0.00391063	0.0295115	-2.43629
MKRN9P	0.871571	-4.83326	2.9114	0.00375362	0.0285875	-2.39975
KRT18P17	0.871432	-3.12946	4.09249	4.95131e-05	0.00101299	1.55774
CAMK1D	-0.870712	5.53437	-4.70626	3.24495e-06	0.000111237	4.10758
LRP4-AS1	0.87067	-3.11179	4.38111	1.43069e-05	0.000378787	2.71574
LPAL2	-0.870547	0.139354	-4.07684	5.28529e-05	0.0010647	1.49705
RORB	-0.870513	0.127484	-2.93453	0.00348918	0.0270605	-2.33456
CDC7	0.870286	3.17973	6.5352	1.52651e-10	2.78114e-08	13.5816
HTATIP2	0.869828	5.9468	8.76022	2.80326e-17	2.64323e-14	28.5066
AC087763.1	-0.869567	-3.94441	-3.86629	0.000124606	0.00209808	0.701833
SPACA3	-0.869337	-3.76119	-2.98208	0.00299822	0.0241272	-2.19897
KCNH7	0.869131	-3.36855	3.54895	0.000422068	0.00535642	-0.421384
NEUROG2	0.868983	-5.74525	4.68313	3.6167e-06	0.000122177	4.00558
CNR1	-0.868768	1.60554	-3.42526	0.000663122	0.00756209	-0.834446
AC126696.3	0.868462	-4.72232	3.78346	0.000172781	0.00270343	0.399898
AC006970.2	0.868388	-4.95389	3.32136	0.00095921	0.0100691	-1.17058
TNFRSF19	-0.868046	4.56219	-4.69868	3.36243e-06	0.000114523	4.07413
TRPA1	0.867937	-1.56005	2.845	0.00461751	0.0332895	-2.58416
FANCI	0.867875	4.73617	6.85997	1.97713e-11	5.06015e-09	15.5406
CAMKV	0.867697	-4.57683	3.63641	0.000304201	0.00415703	-0.120936
AC005020.2	-0.867545	-4.0777	-3.9001	0.000108858	0.00188488	0.826836
NPY1R	0.867414	-0.697295	3.13271	0.00183031	0.0165581	-1.75553
MFAP4	-0.867215	5.83604	-3.95446	8.74156e-05	0.00159906	1.03002
FTLP3	0.867051	1.63584	4.45483	1.03011e-05	0.000290301	3.02323
AC078899.3	-0.866601	-4.79052	-3.41445	0.000689392	0.00779223	-0.869883
RPL39L	0.866384	3.32818	4.0842	5.1258e-05	0.00104038	1.52554
PPIAP39	-0.866327	-0.779222	-4.05894	5.69366e-05	0.00113044	1.42789
BTG2	-0.866208	6.91876	-5.3729	1.17446e-07	7.06858e-06	7.24388
SVOP	0.865957	-4.79372	3.17431	0.0015915	0.0148733	-1.62936
FBLN5	-0.865948	5.20646	-5.5566	4.413e-08	3.16242e-06	8.17339
AC007787.2	-0.865522	-4.55868	-3.83476	0.000141216	0.00231467	0.586165
[truncated: 6,684 more rows]
