# Supplementary material for: Implications of GCLC in prognosis and immunity of lung adenocarcinoma and multi-omics regulation mechanisms
Source: BMC Pulm Med. 2024 May 15;24:239. doi: 10.1186/s12890-024-03052-3 (PMC11095029; doi:10.1186/s12890-024-03052-3)
Supplement: Supplementary file 2 — Supplementary Material 2. [file 12890_2024_3052_MOESM2_ESM.zip › Supplementary table 4.xlsx]

## Sheet: Sheet1
Supplementary table 4. The shared genes between LUAD versus controls and lowly versus highly expressed GCLC LUAD.
Name
PRAME
CYP24A1
SPP1
TMPRSS11E
ZFPM2-AS1
PTPRH
AC079062.1
BARX1
ZYG11A
TERT
MYEOV
AKR1B10
AL121949.2
NKX1-2
ENTPD8
AC007128.1
AC133785.1
GJB2
RHBG
FGB
RASAL1
LINC01833
HHIPL2
UBE2C
MYBL2
AC068228.1
LHFPL5
TOP2A
SP8
OTX1
DUSP13
HJURP
CLPSL2
KLK6
CDC20
KIF4A
GJB6
FUT9
AL121949.3
LGSN
IQGAP3
NEIL3
CASC9
ADGRF4
SAPCD2
NEK2
DEPDC1
KIF18B
BIRC5
ANLN
DLGAP5
AKR1B15
TROAP
KIF14
CDC25C
LINC00942
ASPM
ZNF695
TPX2
NUF2
MELK
YBX2
AC073585.1
KIF2C
CABYR
TEDC2
DEPDC1B
PPP1R14B-AS1
GAD1
TRIM15
AURKB
IGF2BP1
CENPA
CGREF1
CENPF
AL365181.2
EXO1
UHRF1
BUB1B
POU4F1
EPN3
RDM1
HOXB13
AC015849.5
MCM10
PSAT1
E2F8
PSMD10P2
CDC6
MAGEA3
RRM2
MIR924HG
UBE2T
RAB26
PCMTD1P3
SLC2A1
FOXM1
AC112777.1
SYNGR4
PBK
PLK1
BCL2L10
AL121949.1
CEP55
C1orf61
KIF20A
S100P
CHRNB4
SGO1
SKA3
LHX2
POLQ
RAB3B
MKI67
LINC01559
ERCC6L
AL365181.3
AC022784.1
RAD54L
GPX2
GTSE1
NCAPG
CELSR3
XRCC2
PAH
PDX1
NPW
TTK
NKAIN1
SPAG5
RHOV
RTBDN
CDCA3
CDC45
AL138760.1
ORC6
DLX6-AS1
CDCA8
CCNB2
KRT83
CKAP2L
PIMREG
ESPL1
NDC80
PPP2R2C
LINC00634
CHRNA5
AL033397.1
HMMR
GINS1
PKMYT1
AC015921.1
MAGEA6
CCNE1
LRRC37A9P
APOBEC1
NCAPH
MND1
LHX5
RECQL4
CCNB1
LINC00887
CDCA2
CDCA5
TSACC
AC061975.6
SKA1
EFNA3
CDK5R2
PCLAF
TINAG
CARD14
CLPSL1
CCNA2
IGF2BP3
CDKN3
FGF11
DLX6
MAST1
GINS2
LUCAT1
FAM111B
TICRR
LINC01270
TFR2
AC004816.1
UCN2
AC092115.3
CDT1
AL033397.2
KIF11
HIST1H2BG
HPDL
MSL3P1
AL590666.2
GNG4
AC105219.4
SERPINB5
ZWINT
NUSAP1
ORC1
AC026785.3
CSAG1
EME1
EZH2
TK1
GABRA3
KIFC1
SPC24
ESCO2
LINC00525
SHOX2
CCDC169
BRIP1
AP000251.1
LINC01234
HIST1H2BO
BUB1
STEAP1
GPRIN1
STIL
LIPK
AGMAT
SLC25A5P5
KNL1
CLSPN
KIF15
AC016877.3
LINP1
SLC7A11
SLC7A5
TRIP13
DRP2
C17orf53
HOXA10
CENPI
PRC1
AC010789.1
AURKA
CDX2
NQO1
FAM131C
MGAT4EP
AC089983.1
F12
SCN8A
ACRV1
MAGEA12
LINC02163
SLC29A4
CENPE
LINC00628
RMI2
EGLN3
ARHGEF39
OR2B6
ASF1B
MAGEC1
KIF23
E2F7
E2F2
MAD2L1
FOXD3
HIST1H2AE
DDX11-AS1
LINC01842
STYK1
IQANK1
FAR2P1
CCDC150
HELLS
INSL4
NME1
INA
CENPU
AP003469.2
DDX12P
AL049539.1
CDK1
FAM83D
LINC02313
GTF2IP7
AP000974.1
AC012501.3
SLC2A1-AS1
TDRD5
FAM72C
ELFN1-AS1
TEX19
KREMEN2
SPC25
EPS8L3
SNORC
TYMSOS
CDC25A
SHCBP1
POLE2
AK4
ANKRD18B
PTTG1
AC005077.4
PTPRN
HECW1
DUSP5P1
DNA2
LYPD3
ZIC5
AC011352.3
RGS20
ITGB1-DT
RCOR2
UCHL1
CLDN6
LINC01564
AL031777.1
LINC00857
AC105219.2
MAGEC2
MCM4
GINS4
AC092969.1
LINC00337
CDIPTOSP
AL445524.1
KNTC1
GPR19
WDR62
LINC02418
AC018641.1
LINC00355
HMGA1
SATB2-AS1
GFY
CHEK1
LINC02086
TESMIN
CENPK
STEAP2-AS1
IGFBP3
PIF1
EEF1E1P1
OIP5
MYH16
ALDH3B2
ECT2
AC098934.1
TONSL
LINC00707
HOXA13
CYCSP6
RAD51
SLC15A1
ALOXE3
CBX2
LINC01194
AL133153.1
DTL
AC103740.2
SNORA14B
LINC02323
F2
ECE2
OGDHL
AK4P1
BLM
HGD
SCAT2
CKMT1B
DSP
RPL39L
AL731533.2
HSF2BP
ACTL8
FAM133A
BICDL1
AC099850.3
SNHG4
FBXO43
FAM72B
AL133215.2
ZP3
BCAN
IL20RB
AL139023.1
PRR11
MAGEA10
AC009226.1
PPAT
NAT8L
CDHR2
TTYH1
PFKP
FANCI
C1orf105
SEPTIN12
ARNTL2
AUNIP
AL109615.3
DNAH14
KPNA2
KPNA7
SRRM3
AL391427.1
PARPBP
CKMT1A
DQX1
FTCD
TMPOP2
CCNF
LMNB1
FANCA
LINC02830
AC064850.1
PRR19
AC010275.1
AL117329.1
KIF1A
PAICS
C5orf34
MCM2
HASPIN
AC090164.3
CHAF1B
MAGEA1
ERO1A
FAM72D
PANX2
AC012213.1
ARHGAP11A
FAM222A-AS1
PRKCG
DUXAP10
RAD51AP1
LINC01269
PLK4
GAPDHP63
LINC01980
AC010595.1
HOXA11-AS
KLHL2P1
TYMS
LINC02709
SGK2
RNU6-1161P
AC116049.2
EMC3-AS1
DUXAP8
MIR2052HG
AC114489.1
AC024560.2
MUC20
AC125611.2
ARTN
GABRQ
PKD1L2
AC003965.2
ABCB6
TRPM2-AS
DUXAP9
AC124944.2
ZNF280A
IGFL4
LINC02428
CU639417.5
RCC1
CENPM
FAM83B
SEPTIN14P12
DDN
AP000769.1
CCNE2
PPY2P
ARL14
ANO7
LNCAROD
AL512413.1
RASGEF1C
C1orf112
GAREM2
ATAD2
ARHGEF16
LINC00665
LINC01807
RNFT2
AL109761.1
MYO19
AC012640.1
PRDM13
TRAIP
AC025176.1
STRCP1
HTR1D
KRT3
DNMT3B
AC012213.4
AL606489.1
GAPDH
ADAMTS20
DLX5
AL009179.1
AL662890.1
ZNF670-ZNF695
TMEM177
NCAPG2
LINC02043
LIN28B
RFC4
RAET1L
PDK1
AC022784.6
TNNT1
IGLON5
ABCC11
AC131009.2
CIP2A
BIK
LINC02616
AC010343.3
LINC01213
ATP5MC1P4
APOBEC3B
TIMELESS
AL049555.1
AC091153.3
NPM3
RIMS2
ELF3-AS1
AC090192.2
WDHD1
SRPK1
FETUB
AC124944.1
AC122710.2
LY6K
CTSV
TRPA1
AC108676.1
DMRTC2
HCN3
TACC3
GJB3
EGF
AL606970.1
HRG
AC074117.2
RPL3L
ZFP69B
GCKR
JPT1
GPR35
ABCC2
SIM1
ASNSP1
RAD54B
C1QL4
CKS1B
LINC00466
ISM2
ATP2A1
EPCAM
RETNLB
AC110769.2
EVX1
FANCD2
AKR1B10P1
TMEM45B
LINC01305
AC068491.4
LINC01518
KLF2P1
AC024940.2
CECR7
FBXW11P1
TMEM182
SFXN1
AC025166.1
KCND2
ZC3HAV1L
MTBP
FANCB
BCL2L12P1
AC068631.1
ATAD5
FEN1
AC126696.3
FOXE3
LINC01611
AP003680.1
DSCC1
DONSON
LINC01775
GRIN2D
PSMG3
LNX1-AS2
KCNA7
AC020928.1
LINC02109
AC062028.1
NLN
PLOD2
AHSG
FIRRE
AC006946.2
CASC4P1
AC112907.2
GAPDHP65
HOXA11
MTHFD2
XYLB
AL031058.1
FAR2P4
LINC02065
RPP40
OR7E128P
AC025265.1
RASGEF1A
AP000526.1
SLC5A12
E2F3
ASNS
HOXD13
HIST1H2BC
AP000253.1
AL596223.1
KRT8P39
MAGEA4
TRIM59
AC246793.1
TSKU
GAPDHP1
AL157400.2
HOXD11
SLC6A17
AP000525.1
SOHLH1
AQP11
KLK8
SRMS
AC124947.2
AC093520.1
OGFRP1
UQCC2
POC1A
KCNV1
UBE2S
AC073529.1
FSIP2
PKIB
U8
GAPDHP72
AP003119.1
SPATA3-AS1
CNGB3
HSPE1P2
SFXN4
AL731556.1
AL024508.2
ZNF724
STXBP5L
UGDH
GIP
MCM6
MIR548XHG
COX7B2
AC010168.1
AC131097.2
GNPNAT1
SGO2
AC100791.2
B4GALNT1
CHEK2
KRT8P35
CYTOR
ADAM2
LINC01667
FLAD1
CCDC167
PDCD2L
HCN2
AC093840.1
AC011352.1
LINC02253
AP003119.2
PLEKHG6
UGT1A1
AC009275.1
MRPL40P1
PRRT3-AS1
AC012501.2
MARVELD3
GAPDHP35
PMAIP1
ANAPC1P1
LINC01600
ZNF280B
BCAR4
GLDC
CDCA4
CENPL
CCDC34
ANKRD40CL
C19orf48
LINC01275
MAGEA10-MAGEA5
AC012640.5
DSG4
DBF4
LINC01876
FP325330.3
GCLC
LDHA
NPM1P9
AP000695.2
ATOH7
AC079684.1
AL589743.5
CDH24
AP005262.2
AL139095.3
FAM86JP
DCAF13
TMPO-AS1
BZW2
RCCD1
AC005670.1
AL391416.1
AP003900.1
AC096656.1
RACGAP1
HOXA10-AS
AL359313.1
AC090709.1
OTOG
GMNN
NMRAL2P
MEST
AL162411.1
WDR88
MAGEA11
MEIOC
CREG2
OR7E38P
SP9
FOXL2NB
CCT3
HOXB7
FAM83F
AC091133.5
Z99943.1
MCM8
CENPH
MELTF-AS1
MYBPC1
MRPS17P1
TMEM79
RNASE10
LINC00898
AC064807.2
SORD
RHCG
BMS1P22
AP000619.1
RN7SKP97
SOX12
AC008406.3
GAPDHP71
SUV39H2
AL031123.3
DBF4B
HILPDA
FAM81A
BRCA1
ADSSL1
KRTCAP3
LINC01419
ADAM32
ATG9B
LINC01771
AC007773.1
SPDL1
LINC02223
AP006545.2
CSAG3
TWNK
AC091057.1
DTYMK
BYSL
AC011632.1
PUS7
EIF4EBP1
CSAG2
AC106771.1
HELLPAR
GAPDHP40
KRT8
ATIC
TM4SF1-AS1
H2AFX
GAPDHP44
HSPE1
CASC19
HYLS1
NT5DC4
AC012354.3
HSPD1
TRPM2
NUP155
TRIM9
AL049794.1
BASP1
VWDE
RNF103-CHMP3
FAM136A
DEPDC1-AS1
AL590762.2
UBE2SP2
E2F1
KNOP1
TIMM8A
SPATS2
ALOX12P2
CAGE1
AC090578.2
FLVCR1
AC131009.1
AL355877.2
MIS18A
SULT1A3
CDH18
AL031736.1
MTFR2
PRR20G
LINC00518
C12orf80
SLC12A8
SELENOI
AP003119.3
FANCG
AC114803.1
KRT18P5
FOXL2
AC026336.3
SORD2P
BRIX1
CDC7
BEND6
LINC01446
AL139039.3
ENO1
ASIC5
AC016769.1
AL133325.3
DSG2
DARS2
HMBS
KIF20B
POLR2H
DBF4P1
PRSS42P
RNASEH2A
GAPDHP22
AP000523.1
BAIAP2L1
CDKN2A-DT
SFN
ZIC4
KIF18A
PUS1
G2E3-AS1
AL592148.2
GEN1
CCT5
KCP
AC069499.2
AL390334.1
INTS8
AC009139.1
LINC01357
AC012073.1
AC012555.1
AC016769.3
A1CF
CENPW
PAK1
LNCOC1
BRI3BP
BCL2L2-PABPN1
ACOT11
SLC5A6
INCENP
FAM71F1
OR7E62P
FOXD2
MTFR1
TRPV3
ERICH5
AC027627.1
PLUT
CYP4F11
RAB15
SASS6
AC012354.8
HDHD3
UBE2SP1
AC012640.2
AC021066.1
KRT18P28
AL355994.2
LINC00592
TPI1P3
KRT8P30
SNRPE
AC005336.1
LINC00319
DKC1
LRP8
GNL3
C5orf66-AS1
AC008750.3
ABCA9-AS1
AC019294.2
AKR1C4
AC068722.1
FMR1-AS1
ALDOA
ENTPD7
CLPS
PRTFDC1
PA2G4P4
AP002478.1
MRGBP
LYG1
CSTF2
PPIF
COA6
FOXG1
VAX1
GFPT1
MCRIP2P1
DDX53
BARD1
RAB5IF
AK4P3
GAPDHP60
MCM7
CAD
AURKAP1
AC069503.2
NECAB2
AC063948.1
AL359504.2
CTAG2
AC073320.1
SKP2
FAM83H
C8orf76
AC131009.3
PSRC1
ASAH2B
DUS4L
DLX2
AC126177.6
CFHR4
TBR1
C1orf131
TUBG1
AL138693.1
MLLT11
CKS1BP3
CD3EAP
HEATR1
GLYATL1
AL513314.2
C2orf15
UGT1A7
MAFG-DT
LINC02178
AC087588.2
LINC00601
ZNF687-AS1
TPI1
NOP2
SLC27A2
ESRP1
ALG3
AL133353.1
AL589182.2
TCF19
PSPH
GEMIN8P4
CEP85
RN7SKP116
TRIB3
STPG4
ZNF367
OTUB2
AP000527.1
MIR4435-2HG
TBRG4
MRPL45P1
ALDOAP2
AC024230.1
GPI
PRSS44P
PTRH2
MRPL15
PPIAP35
CENPN
ZWILCH
AC006213.3
MRPL3
LINC01556
PPIL1
KRT18
MAGEA8
CPN1
PFN4
CERNA3
AC020658.4
SYT5
PFN2
AC079354.2
FAAP24
RPL22P12
CALR3
AC024581.1
CACNA1I
GMPPA
HOOK1
SLC25A13
AC074117.1
AC097717.1
AC126177.5
FAM72A
SMUG1
ILF2
NIPSNAP1
MFSD9
CKAP2
AC016394.2
HCG15
GSEC
PLPP5
HOXD12
ZNF114-AS1
HSPD1P5
CHML
XPO5
LPGAT1
AIMP2
AL023755.1
C12orf45
AL445647.1
GAPDHP68
WDR12
LINC00471
AL139130.1
INSYN2A
ZGRF1
AC010894.3
HMX2
ZMYND19
WDR76
SLC7A11-AS1
HPRT1
PCNA
FAM241B
MAGEA5
HDGF
LINC01924
CCDC58
BORA
LINC01356
AC011498.3
DPYSL5
AL078621.1
MAGEA9B
LINC01873
LINC01096
CCDC137
DSN1
GBX2
OLA1P1
KCNN1
AC129926.1
DNM1
NSUN2
NFYAP1
OR2W6P
AC091729.3
TUBA1C
DHX34
BRCA2
HES7
LINC02525
AL035458.2
RHPN2
AL121658.1
RNA5SP323
CT75
AC010271.2
CHAF1A
BNIP3
AC122694.1
CENPO
LINC02601
C17orf58
SNHG17
FAM157A
KNSTRN
KRT18P17
PFDN6
UCK2
AC099520.1
PSG3
ZSCAN2
SNRPA1
CCT6A
DNAAF5
AL589182.1
UGT1A3
PRSS45P
HSPD1P1
LSAMP-AS1
JAKMIP3
CSAG4
SIRT7
CASP6
CCR3
GCSH
AC011921.1
SDHAF3
KRT8P3
ANP32E
RFWD3
MAST2
AC092903.1
CYP4F26P
LINC02820
FKBP4
SNCB
PCNPP1
AC110373.1
LMNB2
FAM230C
SLC13A5
AL160314.2
POLE
TRIM16L
NDC1
AC087741.2
CRTC3-AS1
PKP2
PPIAP77
REXO5
MARS2
TMPRSS15
BCAS1
AC110619.1
CERS1
METAP1D
MTX1P1
SCLY
MGME1
KRT8P32
AC034223.2
SRPRB
TBC1D31
AC002116.2
MPHOSPH9
WDR4
KCTD21-AS1
NOP16
SAGE1
KRT8P17
CHAC1
RTKN
DNAJB3
LMO1
DPYSL4
AC083801.2
FAM86C1
PGAM5
MRPL9
MEIOB
RMI1
ERVMER61-1
LINC02377
AC104852.1
CHAC2
DCAF4L2
RPS10-NUDT3
AC090772.3
AC091173.1
MKRN3
HMGA1P3
OLA1
TTF2
DPH2
AC020934.1
ATP4A
TMEM106C
EMC9
GNG3
ALG8
AL354824.2
L2HGDH
NUP85
DENND5B-AS1
H2AFZP3
RRS1
MRTO4
NABP2
EIF3B
TBC1D7
PRMT3
PRIM2
TAAR3P
GART
PACC1
B4GALT4
SEM1
OR1F1
AC012640.4
DDX39A
BOLA2-SMG1P6
TMEM69
CU634019.5
KRT18P23
ACTL6A
ZC3H8
NCAPD2
AC068831.5
RAP2CP1
CBR3
DDX55
AC097532.2
LINC02506
ARL4AP5
NCAPD3
MSH2
GPSM2
AC090809.1
ELOVL4
SPANXB1
AC091179.1
CHD1L
FAM220A
AL591846.2
RFC5
COA4
INTS13
DIPK1A
CKS2
DEPDC4
NUDT1
ASAH2
EPRS
AL359643.3
RAX
AC012456.2
TIGD1
LRRC59
AC114812.2
AL135787.1
TARS
KRT8P7
NSD2
C6orf99
TWF1
IRX4
HADHAP1
TMEM269
AL133467.4
AL358334.2
TDRD12
MTHFD1L
RDH10
BOLA3
MIR193BHG
LINC01456
TXNP6
PASK
PKM
HSPE1-MOB4
INTS7
MTX1
RANBP1
LIG1
WDR75
LINC01816
PRPF40B
MTX2
SLC38A7
PATE2
KRT18P19
CTH
LINC01910
TXNRD1
POLR1C
AC126407.1
DNAJC9
AC023157.3
DCUN1D5
AL512604.2
R3HDM1
LINC02438
PSMB4
ALX1
CIB2
AC080129.1
GPR37L1
AP000851.1
AL157778.1
HLTF
NEK2P4
MRPS12
NAA25
PALB2
PTS
YWHAZ
TAF1A
AL392046.1
MIR5689HG
PRDM9
PFDN2
KRT8P45
AC080023.1
LYPLA1
TIMM17A
AC024884.1
NSF
XPOT
POP1
PDCD5
LINC01399
ISL2
GLRX3
MRPL13
QPRT
AL589740.1
ORC5
AC107419.1
RBL1
CCDC166
LINC02484
FGF12-AS2
CASC11
SYCP2
BLOC1S4
MCM3
AC012354.5
CACYBP
NT5DC3
PSMD14
SLC6A10P
LINC02340
ZHX1-C8orf76
BSPRY
GINS3
LRFN4
OSR2
CYP2J2
NDUFS6
NIFK
CHODL
HSPE1P6
AC132807.2
GGH
RNU6-353P
MAGOHB
AC010327.5
TTC22
RTEL1P1
NOP58
AKR1C6P
FRK
BTBD11
AL021154.1
GORASP2
AC145207.1
AC002056.1
LRIF1
MAGEA4-AS1
DROSHA
RPEL1
TUBA4A
FARSB
PPME1
PSMD4
VSIG10L
AC092718.4
TMED2
AC114956.1
UNC13A
AC099677.4
BOLA3P2
DNAJC10
TMPRSS13
SLC5A11
RRP1
AC007255.1
CYC1
CPSF3
GEMIN7
MRPL58
LINC01143
TAC3
AC010894.2
RN7SKP106
LIVAR
LRR1
GRHL2
URB2
SARS2
DNAJB11
MED20
PERP
CEP295
RFC3
TMEM117
METTL21A
B3GALNT2
ALMS1-IT1
AL109918.1
KRT18P68
AL035401.1
BCS1L
A2ML1
RPE
AL135978.1
AC107032.2
SPDYC
AC107214.1
EEF1E1
LINC01249
AC024595.1
MTIF2
SLC25A15
MMP20
PMS2
C2orf16
AP005137.2
PFDN4
PHBP11
ACSM4
AC069228.1
NOP56
SNRPG
AC013400.1
PAK1IP1
MARS
RUVBL1
GAPDHP38
PIGU
GH2
RASSF6
LINC01312
KC877373.1
FGF21
AKR1E2
CHORDC1
DPY30
LINC02111
AC092143.1
DHX37
UNG
PHLDB3
NFXL1
UQCRH
LINC01494
ACTR5
GAPDHP25
KIF24
MMS22L
KIF3C
ATP2A2
ANKRD20A18P
NOL10
TMEM267
RFC2
PSMB3
RAPGEFL1
DLGAP1-AS2
OVOL2
ZNF280C
KIF4B
AL355303.1
LCLAT1
P4HA1
KLF2P4
CBS
TMCO1-AS1
RPL23AP20
DNAJC2
AC021876.1
AC091167.6
CAPN14
ADA
AP001178.1
PTGR1
AL445209.1
OGFOD1P1
TFG
MASTL
STMN1
GTPBP4
METTL18
ZFP64
TRIM6
AL691420.1
TOPBP1
KRT18P48
POLA2
NOL11
EIPR1
GSS
PSMD11
AC090541.1
FBXO5
NFS1
LSM5
SNRPD1
ZDHHC18
COA7
GEMIN2
RBM28
SLC39A14
AP000697.1
AL121758.1
CISD2
CSTF3-DT
AVEN
RPA3
AL008718.2
PPM1H
LYPLA1P3
AC092685.1
IDH1
TMEM40
HMGN1
MRPS35
RAE1
GCSHP5
PREB
YKT6
UCHL3
AL662899.2
SNRPC
KTN1-AS1
MGST1
SEC61A1
IDH1-AS1
IARS
GAPDHP46
CTPS1
WDR45B
CENPX
SNRPGP10
SNORA14A
TOMM40
LINC00630
SPIC
CLNS1A
AC010655.2
SH2D5
TMEM14A
BEST3
NWD2
CCDC138
AL136172.1
LINC00346
RPL37P3
AL360270.1
PSMC4
HSPE1P4
MTERF3
HMGB2
MRPS10
SLC7A1
LSM8
C12orf66
F2RL2
ELOVL6
AC012360.1
ACBD6
AC113194.1
PHF6
AL354877.1
ABRACL
SLC35F5
AL359075.1
AC016168.3
AL450992.1
PRIM1
AL136018.1
WDR77
ALG10
NASP
GCLM
FASTKD1
MRPS33
NUP107
AC027088.3
LINC01992
CBR1
XPO1
FBXO45
AL355574.1
UPK2
G6PD
TACO1
DUSP12
SRPK2P
ANKRD33
CFHR5
CCAR1
TUFT1
GSR
TBC1D3P1
TUBB
LSM2
PDIA3P1
BASP1-AS1
MTA3
H2AFZ
CR392039.4
MCHR2
CCDC18
PCDHA5
AC241584.1
NIF3L1
PNPT1
C3P1
TTLL4
MRPL53
ALYREF
ADCY10
CPSF1P1
MSH6
KPNB1
SEPHS2
TAF2
AC096543.2
IL20RB-AS1
GDPD1
EVX2
AC121757.1
LINC02595
NUDCD1
AL360270.3
KRT10
LINC01341
CENPJ
GAST
PARP2
FGF12-AS3
NPLOC4
MRPL21
AC096887.2
ZNF525
MRPL19
WDR3
AC018470.1
TKT
CMBL
RSPH6A
SLBP
TMCC1-AS1
EED
PRKAA2
AC012213.2
AC084876.2
LRRC42
HOXA1
ZMYM1
STK26
AC091114.1
MAP2K6
MIR2117HG
AC102953.2
AC005696.1
LINC01414
BUB3
AC112236.1
ZNF736P9Y
2022-03-06
MEAK7
TPI1P2
AC104794.4
TMPO
ASPH
C21orf91-OT1
FAM98A
DDX52
AP000619.3
NUP43
AC012676.1
DENR
AC106782.1
VPS33B-DT
RUNDC3A
LIN9
RIOX2
PSMG1
SRRT
TARBP2
CKS1BP2
PRMT5
MRPL37
RNU1-120P
PAIP1
PPM1G
UTP6
C1orf109
CDCP1
AC114956.2
ATG16L1
NOTCH3
LINC02771
C6orf136
PSMB5
AC004704.1
AC112178.1
SF3B4
CCDC58P3
PDCD11
C5orf22
MRPL30
DCPS
SNRPGP2
TXN
LSM12
SNRPF
YARS2
SNRPB
CR392039.5
RRM1
PRELID3B
MITD1
ZNF26
UGGT1
PRR5
RRP12
AL591479.1
AC243965.2
TMC1
EIF4A3
LUNAR1
NELFA
OR7E104P
CCT2
CCDC142
CASC15
RPS27AP13
OR7E91P
OR56A3
AL354928.1
FDPSP8
ZNF556
PHOX2A
METTL5
KRT8P18
RXYLT1
UBAC2-AS1
CSTF3
SNRPA
SSBP1
AP001767.2
ITGB3BP
ISG20L2
AC009118.2
NEMP1
PPP1R3G
FAM161A
SMC4
AC007163.1
ZNF468
METAP1
WDR43
SF3B6
C2orf27AP3
AC112484.3
RNU6-705P
TDG
SMS
IDH2-DT
MIR621
SPATA5L1
RIDA
UTP20
COPG1
RINT1
PNO1
PCNAP4
GAN
OPRM1
AC083899.1
C9orf40
UPF3B
MAPK8IP2
FBXL18
AIFM2
AC116666.1
NEUROG2
AL512363.1
CSE1L
AC006116.9
TIMM23
TIMM50
IMP4
RNF34
MRPS15
EXOSC2
ALKBH2
GPATCH1
PMS2P1
MTERF1
SRXN1
AC026271.1
RARS
PIGC
FO393418.1
NDUFAF7
EBNA1BP2
AC027243.2
CMSS1
RIBC2
COPB2
HOTTIP
SPTLC1P4
AC073136.1
METTL2A
BZW1
PTCD1
VANGL1
NUP37
ZNF544
ANKEF1
VDAC1
WDCP
NIT2
MAGEB6
FUBP1
UGT1A2P
XPOTP1
RAB30-DT
AC144836.1
LINC01297
PSMA5
AUP1
ATP5MC1
HNRNPA1P16
TYW5
CAMKV
GMPS
KRT18P18
HNRNPC
FAHD2P1
GTF3C2
AL033528.2
USP35
GTF2E2
CARD18
METTL8
POLR3A
FAM25A
GAPDHP67
AC145207.8
QSOX2
RITA1
CRIPT
TADA1
AC034229.1
ZNF771
AC020928.2
AC005244.1
AC019118.1
LINC00308
RNASEH1
MSX2
FAM169A
ZNF8-ERVK3-1
MTCH2
NUP205
AC104667.2
AC012360.3
LRPPRC
VRK1
PSME4
PSMC3IP
AACS
DARS
NOLC1
NUP35
CEP152
MIR196A1
TCEA1
MORF4L2
AC073842.1
TEFM
RAN
NIP7
RCE1
BARHL2
CGAS
DIABLO
GLRX3P2
SNF8
SLC47A1P2
MIR3942
CCDC43
APOO
MCM5
ATP6V1FNB
RAPGEF4-AS1
AL627402.1
AP000688.1
GPN1
MNAT1
GLRX2
SSX2IP
AJ003147.2
RPAP3
HSPA1B
RRP36
ANAPC1
MRPL27
SIM2
KRT8P37
GMPSP1
MAP3K2-DT
MRPL2
SLC1A5
LINC02505
ACTL6B
AL589986.2
ORC2
AC133561.1
MTRF1
C15orf41
UTP4
NUP62
AC005042.1
MLNR
PPIAP47
AC034223.1
ABCF2
AC090517.2
CCT5P1
OGFOD2
HSPB11
ZNHIT3
ZNF131
DGUOK-AS1
ULK1
SLIRP
FAM207A
SUV39H1
SNRNP200
LAMTOR5-AS1
AC011483.1
AL592043.1
NUP88
PSMD3
POLR3G
ABCE1
VN1R54P
PSMC6
TRMT6
CEP76
PDRG1
ARL6IP1
AC090970.2
COIL
U2SURP
AHCTF1
G2E3
AC007041.1
RHEBL1
CDK16
AC083806.3
AC097263.1
AC004241.3
GSKIP
TATDN1
MIR561
HSPA14
AL445231.1
ABCG8
CDYL
TIPRL
AL139039.1
CHCHD10
C5orf30
CCDC110
AC016396.1
CPLX1
[truncated: 3,114 more rows]
