# Supplementary material for: Implications of GCLC in prognosis and immunity of lung adenocarcinoma and multi-omics regulation mechanisms
Source: BMC Pulm Med. 2024 May 15;24:239. doi: 10.1186/s12890-024-03052-3 (PMC11095029; doi:10.1186/s12890-024-03052-3)
Supplement: Supplementary file 2 — Supplementary Material 2. [file 12890_2024_3052_MOESM2_ESM.zip › Supplementary table 5.xlsx]

## Sheet: Sheet1
Supplementary table 5. The list of genes in brown module.
AACS
AAGAB
AAMP
AATF
ABCE1
ABCF1
ABCF2
ABCF3
ABHD10
ABRACL
AC002116.2
AC004943.2
AC005288.1
AC005562.1
AC012073.1
AC022211.2
AC026271.1
AC073529.1
AC073585.1
AC074117.1
AC083799.1
AC083899.1
AC091057.1
AC092718.4
AC099850.3
AC112777.1
AC115618.2
AC118549.1
AC131009.3
ACBD6
ACOT13
ACP1
ACTL6A
ACTR3
ACTR5
ACYP1
ADD1
ADSL
AGBL5
AGPAT5
AHCTF1
AHSA1
AIMP1
AIMP2
AK4P1
AKT1S1
AL133215.2
AL359643.3
AL441992.1
AL627402.1
ALDOA
ALG3
ALG8
ALKBH1
ALKBH2
ALYREF
ANAPC1
ANAPC5
ANAPC7
ANKEF1
ANKRD13A
ANLN
AP000251.1
AP1M1
AP2S1
AP3M1
APOO
APTX
ARAF
ARFGAP2
ARHGAP11A
ARHGEF39
ARL1
ARL6IP1
ARMH3
ARPC1A
ARPC3
ASAH2B
ASCC1
ASF1B
ASPM
ATAD2
ATAD5
ATG16L1
ATG9A
ATIC
ATP2A2
ATP5F1B
ATP5MC1
ATP5MC3
ATP5MD
ATP5MPL
ATP5PD
ATP6V1C1
ATP6V1E2
AUNIP
AUP1
AURKA
AURKB
AVEN
B3GALNT2
BAIAP2L1
BARD1
BCCIP
BCS1L
BICD2
BIRC5
BLM
BLOC1S4
BLZF1
BOLA2-SMG1P6
BOLA3
BORA
BRAP
BRCA1
BRCA2
BRD3OS
BRI3BP
BRIP1
BRIX1
BTF3L4P2
BUB1
BUB1B
BUB3
BUD31
BYSL
BZW1
BZW2
C10orf88
C12orf45
C12orf65
C12orf66
C12orf73
C15orf41
C17orf53
C17orf58
C17orf75
C17orf80
C19orf48
C1orf109
C1orf112
C1orf131
C1QBP
C2CD3
C2orf15
C5orf22
C5orf34
C5orf51
C6orf136
C9orf40
CACYBP
CAD
CAPZA1
CARNMT1
CARS
CASP6
CCAR1
CCDC137
CCDC138
CCDC142
CCDC15
CCDC150
CCDC167
CCDC18
CCDC34
CCDC43
CCDC51
CCDC58
CCNA2
CCNB1
CCNB2
CCNE2
CCNF
CCT3
CCT4
CCT5
CCT7
CCT8
CD3EAP
CDAN1
CDC123
CDC20
CDC25A
CDC25C
CDC27
CDC45
CDC5L
CDC6
CDC7
CDC73
CDCA2
CDCA3
CDCA4
CDCA5
CDCA8
CDK1
CDK16
CDK2
CDK2AP1
CDK8
CDKN3
CDT1
CDYL
CEBPZ
CEBPZOS
CENPA
CENPE
CENPF
CENPH
CENPI
CENPJ
CENPK
CENPL
CENPM
CENPN
CENPO
CENPQ
CENPU
CENPW
CENPX
CEP152
CEP295
CEP55
CEP57L1
CEP68
CEP76
CEP85
CEP97
CGAS
CHAC2
CHAF1A
CHAF1B
CHCHD3
CHD1L
CHEK1
CHEK2
CHORDC1
CIAO1
CIP2A
CISD1
CISD2
CKAP2
CKAP2L
CKS1B
CKS2
CLNS1A
CLPB
CLSPN
CLUH
CMC2
CMSS1
CNOT3
CNOT9
COA4
COA6
COA7
COG6
COIL
COPB2
COPG1
COPS8
COPZ1
COQ3
COX10
COX15
COX5A
COX5B
COX6A1
CPSF2
CPSF3
CRIPT
CRTAP
CSE1L
CSTF2
CSTF3
CTPS1
CUL2
CYB561A3
CYC1
CYCS
CYREN
DARS
DARS2
DBF4
DBF4B
DBF4P1
DCAF13
DCAF17
DCAF5
DCLRE1A
DCPS
DCTN4
DCUN1D1
DCUN1D4
DCUN1D5
DDX1
DDX10
DDX11-AS1
DDX12P
DDX18
DDX23
DDX24
DDX39A
DDX52
DDX54
DDX55
DDX59
DEK
DENND10
DENR
DEPDC1
DEPDC1-AS1
DEPDC1B
DEPDC4
DGUOK
DHX33
DHX34
DHX35
DHX37
DHX57
DIABLO
DKC1
DLAT
DLGAP5
DMC1
DNA2
DNAAF5
DNAJB11
DNAJC10
DNAJC11
DNAJC2
DNAJC25
DNAJC9
DNMT3B
DONSON
DPH2
DPM1
DPY30
DRG1
DROSHA
DSCC1
DSN1
DTL
DTYMK
DUS4L
DUSP11
DUSP12
DVL2
DVL3
E2F1
E2F2
E2F3
E2F6
E2F7
E2F8
EBNA1BP2
ECD
ECE2
ECT2
EDC3
EED
EEF1AKNMT
EEF1E1
EFTUD2
EGLN1
EHD4
EI24
EIF2B1
EIF2B5
EIF2S2
EIF3B
EIF3J
EIF4A3
EIF4E
EIF4G1
EIF5A
EIPR1
EMC1
EMC8
EMC9
EME1
ENO1
ENOPH1
ENSA
ENTPD7
EPC1
EPCAM
EPN2
EPRS
ERCC3
ERCC6L
ERH
ESCO2
ESF1
ESPL1
ESRP1
ESYT1
ETFA
EXO1
EXOSC10
EXOSC2
EXOSC3
EXOSC8
EXOSC9
EZH2
FAAP24
FAF1
FAM104A
FAM111B
FAM122A
FAM136A
FAM161A
FAM162A
FAM207A
FAM220A
FAM241B
FAM72A
FAM72B
FAM72C
FAM72D
FAM76A
FAM83D
FAM86C1
FAM86JP
FAM98A
FANCA
FANCB
FANCD2
FANCG
FANCI
FANCL
FARP2
FARSB
FASTKD1
FASTKD2
FBL
FBXO22
FBXO38
FBXO45
FBXO5
FBXW11
FDPSP8
FEN1
FIP1L1
FKBP4
FLAD1
FLVCR1
FOPNL
FOXM1
FUBP1
FXR1
G2E3
GAPDH
GAR1
GAREM2
GART
GATB
GATC
GCN1
GCSH
GEMIN2
GEMIN7
GEMIN8P4
GEN1
GFM1
GFPT1
GINS1
GINS2
GINS3
GINS4
GLMN
GLRX2
GLRX3
GMCL1
GMNN
GMPPA
GMPS
GNA11
GNL3
GOLGA5
GORASP2
GOSR1
GOT2
GPATCH1
GPD2
GPI
GPN1
GPR180
GPR19
GPSM2
GRHL2
GRPEL1
GSKIP
GSS
GSTCD
GTF2A2
GTF2E1
GTF2E2
GTF2F2
GTF2H3
GTF3A
GTF3C2
GTF3C3
GTF3C5
GTF3C6
GTPBP1
GTPBP4
GTPBP8
GTSE1
H2AFX
H2AFZ
HASPIN
HAT1
HAUS6
HCCS
HDAC2
HDAC5
HDGF
HEATR1
HEBP2
HELLS
HJURP
HLTF
HMBS
HMGA1
HMGB2
HMGN1
HMGN1P36
HMGXB4
HMMR
HNRNPA3
HNRNPC
HNRNPK
HNRNPL
HNRNPR
HOOK1
HPRT1
HSPA14
HSPA4
HSPA9
HSPB11
HSPD1
HSPE1
HTATIP2
HYLS1
IARS
ICK
IDH1
IFT81
IKZF4
ILF2
IMMT
IMP4
INCENP
INPP5A
INTS13
INTS14
INTS7
INTS8
IPP
IQCB1
IQGAP3
ISG20L2
ITFG2
ITGB3BP
IWS1
JPT1
KCMF1
KHDRBS1
KIF11
KIF14
KIF15
KIF18A
KIF18B
KIF20A
KIF20B
KIF21A
KIF23
KIF24
KIF2C
KIF4A
KIF4B
KIFC1
KIN
KLHL9
KNL1
KNOP1
KNSTRN
KNTC1
KPNA2
KPNB1
KTI12
KTN1-AS1
L2HGDH
LARP1B
LBR
LCLAT1
LDAH
LDHA
LEO1
LETM1
LIAS
LIG1
LIN54
LIN9
LINC00888
LINC01775
LINC02709
LLPH
LMNB1
LMNB2
LRIF1
LRP11
LRPPRC
LRR1
LRRC1
LRRC42
LRRC59
LRRC8B
LSG1
LSM12
LSM12P1
LSM2
LSM5
LSM8
LTBR
LYPLA1
LZIC
MAD2L1
MAD2L1BP
MAGEF1
MAGOH
MAGOHB
MAIP1
MAP6D1
MAP7
MAPK6
MAPKAPK5
2022-03-02
2022-03-05
2022-03-06
MARS
MARS2
MAST2
MASTL
MAT2B
MBD4
MCM10
MCM2
MCM3
MCM4
MCM5
MCM6
MCM7
MCM8
MED20
MED6
MELK
MEMO1P1
MESD
MEST
METAP1
METAP1D
METTL18
METTL21A
METTL2A
METTL2B
METTL4
METTL5
METTL6
METTL8
MFN1
MFSD9
MGME1
MINPP1
MIS18A
MITD1
MKI67
MMADHC
MMS22L
MNAT1
MND1
MOB2
MORF4L2
MPHOSPH10
MPHOSPH9
MPND
MRE11
MRGBP
MRPL1
MRPL11
MRPL13
MRPL15
MRPL18
MRPL19
MRPL2
MRPL21
MRPL27
MRPL3
MRPL30
MRPL35
MRPL37
MRPL42
MRPL44
MRPL45
MRPL47
MRPL48
MRPL53
MRPL58
MRPL9
MRPS10
MRPS11
MRPS12
MRPS15
MRPS16
MRPS18A
MRPS30
MRPS33
MRPS35
MRPS5
MRPS7
MRPS9
MRTO4
MSANTD3
MSH2
MSH6
MSL1
MTA3
MTBP
MTCH2
MTERF1
MTERF3
MTF2
MTFR1
MTFR2
MTHFD1
MTHFD1L
MTHFD2
MTIF2
MTPAP
MTRF1
MTX1
MTX1P1
MTX2
MYBL2
MYO19
MZT1
NAA15
NAA20
NAA25
NAA35
NAA50
NABP2
NADK
NADK2
NAE1
NANP
NARS
NASP
NCAPD2
NCAPD3
NCAPG
NCAPG2
NCAPH
NCBP2
NCBP2AS2
NCKAP1
NCL
NDC1
NDC80
NDFIP1
NDUFA12
NDUFA9
NDUFAB1
NDUFAF7
NDUFB3
NDUFB4
NDUFS1
NDUFS2
NDUFS6
NECAP2
NEDD1
NEK2
NELFA
NELFE
NEMP1
NEMP2
NEPRO
NFKB1
NFS1
NFXL1
NIF3L1
NIFK
NIP7
NIPA2
NIPSNAP1
NIT1
NIT2
NKIRAS2
NLN
NMD3
NME1
NOC3L
NOL10
NOL11
NOL7
NOLC1
NOP16
NOP2
NOP56
NOP58
NPLOC4
NPM1P9
NPM3
NQO2
NRAV
NRDC
NSD2
NSF
NSUN2
NT5C2
NUDCD1
NUDT1
NUF2
NUFIP1
NUP155
NUP205
NUP35
NUP37
NUP43
NUP54
NUP62
NUP85
NUP88
NUSAP1
OARD1
OAZ1
OGFOD2
OIP5
OLA1
OPA1
ORC1
ORC2
ORC5
ORC6
OSGEPL1
OTUB2
OTUD6B
OXSM
PA2G4
PACC1
PAICS
PAIP1
PAK1
PAK1IP1
PALB2
PARG
PARL
PARP2
PARPBP
PATL1
PBK
PCCB
PCGF6
PCLAF
PCNA
PCNPP1
PDCD11
PDCD2L
PDCD5
PDCL3
PDE6D
PDHX
PDRG1
PDSS1
PEA15
PELP1
PES1
PET117
PFDN2
PFDN4
PFDN6
PFN2
PGAM1
PGAM5
PGAP2
PGM3
PHB
PHF2
PHF6
PI4KA
PIF1
PIGC
PIGU
PIGX
PIMREG
PIP5K1C
PKM
PKMYT1
PLK1
PLK4
PMS1
PMS2
PMS2P1
PNO1
PNPT1
POC1A
POFUT1
POLA2
POLDIP3
POLE
POLE2
POLQ
POLR1A
POLR1C
POLR2H
POLR2K
POLR3A
POLR3G
POMP
POP1
POP5
POT1
PPAT
PPCDC
PPFIA1
PPHLN1
PPID
PPIF
PPIL1
PPM1G
PPME1
PPP1CC
PPP2R5D
PPP4R3B
PPP5C
PRC1
PRDM2
PRDX3
PREB
PRELID3B
PRIM1
PRIM2
PRKAB2
PRKRA
PRMT1
PRMT3
PRMT5
PRPF4
PRPF40A
PRPF40B
PRPSAP2
PRR11
PRTFDC1
PRXL2A
PSAT1
PSMA3
PSMA4
PSMA5
PSMB2
PSMB3
PSMB4
PSMB5
PSMC1
PSMC3IP
PSMC4
PSMC5
PSMC6
PSMD1
PSMD11
PSMD12
PSMD14
PSMD2
PSMD3
PSMD4
PSMD7
PSMD9
PSME3
PSME4
PSMG1
PSMG3
PSPC1
PSRC1
PTCD1
PTCD3
PTGES3
PTPRA
PTRH2
PTS
PTTG1
PUS1
PUS3
PUS7
PWP1
PWWP3A
QSOX2
R3HDM1
RAB10
RAB1A
RAB5IF
RACGAP1
RAD18
RAD21
RAD23B
RAD51
RAD51AP1
RAD51C
RAD51D
RAD54B
RAD54L
RAE1
RAMAC
RAN
RANBP1
RANBP3
RARS
RBBP5
RBBP7
RBBP8
RBFOX2
RBL1
RBM15
RBM19
RBM28
RBM45
RCC1
RCCD1
RCE1
RCOR2
RDM1
RECQL4
REXO5
RFC2
RFC3
RFC4
RFC5
RFFL
RFWD3
RHEBL1
RIN2
RINT1
RIOK1
RIOX2
RIT1
RITA1
RMI1
RMI2
RMND1
RNASEH1
RNASEH1-AS1
RNASEH2A
RNF121
RNF2
RNF34
RNF38
RNF7
RNH1
RPA3
RPAP3
RPE
RPF2
RPL15
RPL22P12
RPL39L
RPL7L1
RPN1
RPP30
RPP40
RPS6KB1
RPS6KC1
RPUSD2
RPUSD3
RPUSD4
RRM1
RRM2
RRP1
RRP12
RRP1B
RRP36
RSBN1
RSRC1
RSU1
RTCA
RTKN
RTN4IP1
RUVBL1
RUVBL2
RWDD4
RXYLT1
SAE1
SAPCD2
SART3
SASS6
SBNO1
SCLY
SCML2
SCOC
SCYL2
SDAD1
SDHAF3
SEC61A1
SECISBP2
SELENOI
SELENON
SEM1
SENP1
SENP5
SEPHS2
SEPTIN14P12
SET
SF3B4
SF3B6
SFXN1
SFXN4
SGO1
SGO2
SHCBP1
SIAH2
SIRT7
SKA1
SKA3
SKP2
SLBP
SLC25A13
SLC25A17
SLC27A4
SLC30A6
SLC33A1
SLC35A4
SLC35F5
SLC38A7
SLC3A2
SLC4A1AP
SLC5A6
SLC7A1
SLC7A6OS
SLIRP
SLU7
SMARCAL1
SMC2
SMC3
SMC4
SMG8
SMIM20
SMN1
SMNDC1
SMS
SMUG1
SNF8
SNHG17
SNN
SNRNP200
SNRNP40
SNRNP48
SNRPA
SNRPA1
SNRPB
SNRPC
SNRPD1
SNRPE
SNRPF
SNRPG
SNRPGP10
SNRPGP2
SNUPN
SNX1
SOD1
SORD
SOX12
SPAG5
SPAST
SPATA5L1
SPATS2
SPC24
SPC25
SPDL1
SPDYE3
SPOP
SPRTN
SRP72
SRPK1
SRPRB
SRRT
SRSF1
SRSF8
SRSF9
SSB
SSBP1
SSR3
SSX2IP
STAMBP
STARD7-AS1
STAT5B
STIL
STIM1
STK38
STK4-AS1
STMN1
STRAP
STX12
SUDS3
SUMO1
SUN2
SUPT7L
SUPV3L1
SUV39H1
SUV39H2
SUZ12
SYS1
TACC3
TACO1
TADA1
TAF11
TAF1A
TAF2
TAF5
TAF6
TARBP2
TARS
TATDN1
TBC1D31
TBC1D7
TBK1
TBRG4
TCEA1
TCF19
TCP1
TDG
TECPR2
TEDC2
TEFM
TESMIN
TET3
TEX10
TFAM
TFB1M
TFCP2
TFG
TGS1
TICRR
TIMELESS
TIMM10B
TIMM17A
TIMM21
TIMM23
TIMM8A
TIMM8B
TIMMDC1
TIPIN
TIPRL
TK1
TLE5
TLK1
TLK2
TMA16
TMCC1
TMED2
TMEM106C
TMEM109
TMEM126A
TMEM126B
TMEM14B
TMEM177
TMEM182
TMEM185B
TMEM199
TMEM237
TMEM267
TMEM39A
TMEM41A
TMEM69
TMEM79
TMEM9B
TMPO
TMTC3
TMX2
TNPO1
TOMM40
TOMM5
TOMM70
TONSL
TOP2A
TOPBP1
TP53BP1
TPI1
TPRKB
TPX2
TRAIP
TRIAP1
TRIM28
TRIM37
TRIM59
TRIP13
TRMT10A
TRMT10C
TRMT12
TRMT6
TRMT61B
TROAP
TRUB1
TSN
TSNAX
TSR1
TTC27
TTC8
TTF2
TTK
TTLL4
TUBA1C
TUBB
TUBD1
TUBG1
TVP23B
TWF1
TWNK
TXNDC9
TXNL4B
TYMS
TYW5
U2SURP
UBA2
UBA5
UBA6
UBE2C
UBE2D1
UBE2F
UBE2K
UBE2M
UBE2S
UBE2T
UBE2V2
UBP1
UBXN4
UBXN6
UCHL3
UCK2
UFD1
UGGT1
UHRF1
UHRF1BP1
ULK1
UMPS
UNG
UPF3B
UQCC2
UQCRC1
UQCRH
URB2
USP14
USP37
USP39
USP4
USP5
UTP11
UTP18
UTP4
UTP6
UXS1
VANGL1
VBP1
VDAC1
VDAC3
VEZF1
VPS25
VPS33A
VPS33B
VRK1
VRK2
VTI1A
WBP1L
WDCP
WDHD1
WDR12
WDR3
WDR37
WDR4
WDR43
WDR45B
WDR53
WDR62
WDR75
WDR76
WDR77
WDTC1
WRN
XPNPEP1
XPO1
XPO5
XPOT
XRCC2
XRCC5
XRCC6
XYLB
YARS2
YKT6
YME1L1
YPEL5
YRDC
YWHAG
YWHAQ
YWHAZ
YWHAZP4
ZBTB8OS
ZC3H15
ZC3H7A
ZC3H7B
ZC3H8
ZC3HAV1L
ZC3HC1
ZCCHC4
ZCCHC8
ZDHHC18
ZDHHC23
ZER1
ZFP64
ZFR
ZFYVE21
ZGRF1
ZHX2
ZKSCAN5
ZMYM1
ZMYND11
ZMYND19
ZNF131
ZNF142
ZNF2
ZNF200
ZNF202
ZNF26
ZNF28
ZNF280C
ZNF286A
ZNF367
ZNF384
ZNF468
ZNF525
ZNF544
ZNF576
ZNF670-ZNF695
ZNF687-AS1
ZNF695
ZNF724
ZNF746
ZNF791
ZNHIT3
ZPR1
ZSCAN2
ZW10
ZWILCH
ZWINT
