# Supplementary material for: Implications of GCLC in prognosis and immunity of lung adenocarcinoma and multi-omics regulation mechanisms
Source: BMC Pulm Med. 2024 May 15;24:239. doi: 10.1186/s12890-024-03052-3 (PMC11095029; doi:10.1186/s12890-024-03052-3)
Supplement: Supplementary file 2 — Supplementary Material 2. [file 12890_2024_3052_MOESM2_ESM.zip › Supplementary table 6.xlsx]

## Sheet: Sheet1
Supplementary table 6. Aberrantly expressed miRNAs in LUAD versus controls.
Gene	logFC	AveExpr	t	P.Value	adj.P.Val	B
hsa-mir-210	4.66935	9.14345	18.4664	6.92672e-60	5.49289e-57	125.511
hsa-mir-184	-4.36292	1.15547	-12.7958	4.34393e-33	2.99542e-31	64.306
hsa-mir-1269a	4.13604	2.22004	6.70382	4.94289e-11	5.93896e-10	14.2097
hsa-mir-486-2	-4.09746	5.67681	-17.3382	2.79799e-54	8.87521e-52	112.699
hsa-mir-486-1	-4.07665	5.71517	-17.8013	1.43503e-56	5.68991e-54	117.932
hsa-mir-9-1	3.99063	7.72541	11.2563	1.18866e-26	5.54473e-25	49.6318
hsa-mir-9-2	3.88783	7.73804	10.9699	1.65077e-25	6.5453e-24	47.0296
hsa-mir-9-3	3.81153	7.73589	10.7129	1.68715e-24	5.69322e-23	44.7315
hsa-mir-4732	-3.65936	-1.31118	-16.4385	6.9436e-50	1.83542e-47	102.657
hsa-mir-196a-2	3.59649	2.50761	7.2429	1.45088e-12	1.9837e-11	17.6609
hsa-mir-196a-1	3.51676	2.40818	7.12206	3.2612e-12	4.23955e-11	16.8678
hsa-mir-577	3.49004	1.11653	10.2674	8.70678e-23	2.65557e-21	40.8343
hsa-mir-153-2	3.26269	3.00871	12.6949	1.1856e-32	7.52144e-31	63.3113
hsa-mir-31	3.19597	1.94087	7.96107	9.4569e-15	1.5788e-13	22.5983
hsa-mir-490	-3.13831	-1.79489	-13.8217	1.26773e-37	1.43615e-35	74.6541
hsa-mir-133b	-3.11227	-0.431806	-11.9969	1.09194e-29	6.18505e-28	56.552
hsa-mir-1247	-3.0675	3.46896	-10.8884	3.46479e-25	1.25697e-23	46.2965
hsa-mir-147b	3.06432	0.360516	11.1364	3.59654e-26	1.58447e-24	48.5367
hsa-mir-133a-1	-3.03283	1.31532	-11.5243	9.76427e-28	4.83942e-26	52.1045
hsa-mir-3607	3.01419	4.4708	10.8877	3.48719e-25	1.25697e-23	46.2901
hsa-mir-133a-2	-2.90314	1.1274	-10.932	2.33181e-25	9.02012e-24	46.688
hsa-mir-144	-2.73172	6.40063	-10.856	4.64626e-25	1.63755e-23	46.0064
hsa-mir-708	2.71882	6.29044	13.8697	7.70325e-38	9.39796e-36	75.1479
hsa-mir-21	2.71717	18.1032	25.3948	2.15719e-95	3.4213e-92	206.636
hsa-mir-301b	2.67871	0.192924	10.7594	1.11134e-24	3.83169e-23	45.1442
hsa-mir-96	2.67055	4.21958	15.3303	1.38252e-44	2.74084e-42	90.5519
hsa-mir-516a-1	-2.61224	-1.34901	-8.97078	4.35506e-18	9.72836e-17	30.1581
hsa-mir-135b	2.59948	5.27649	9.72431	9.15761e-21	2.23446e-19	36.2372
hsa-mir-182	2.58487	14.1061	18.0734	6.36661e-58	3.36582e-55	121.024
hsa-mir-301a	2.56326	3.36858	13.4289	7.2496e-36	7.18616e-34	70.6433
hsa-mir-616	2.53213	1.08417	11.1161	4.33371e-26	1.85764e-24	48.3522
hsa-mir-451a	-2.52663	8.6213	-10.5988	4.68331e-24	1.54745e-22	43.7223
hsa-mir-142	2.52081	10.9552	12.206	1.44588e-30	8.4932e-29	58.5538
hsa-mir-6892	-2.49408	1.14823	-13.0489	3.43505e-34	2.72399e-32	66.8199
hsa-mir-139	-2.48342	5.49058	-14.3074	7.88817e-40	1.13733e-37	79.6902
hsa-mir-1-2	-2.43976	2.00156	-8.35324	5.19098e-16	1.01641e-14	25.4514
hsa-mir-323b	2.40232	0.512494	7.63874	9.47941e-14	1.41834e-12	20.3354
hsa-mir-105-1	2.3541	-0.351192	4.31022	1.92519e-05	0.00011267	1.76023
hsa-mir-206	-2.34027	-1.95837	-10.0001	8.79782e-22	2.44795e-20	38.5499
hsa-mir-516a-2	-2.32823	-1.30117	-8.07319	4.16976e-15	7.51504e-14	23.4029
hsa-mir-183	2.32109	12.9789	15.4925	2.36517e-45	5.35881e-43	92.3034
hsa-mir-6720	-2.31595	-0.100759	-9.78983	5.27051e-21	1.3061e-19	36.7825
hsa-mir-1-1	-2.30793	1.93652	-7.79617	3.10359e-14	4.87356e-13	21.4313
hsa-mir-4668	2.2707	0.428357	11.0041	1.2082e-25	4.91333e-24	47.3382
hsa-mir-105-2	2.2424	-0.350613	4.10097	4.72092e-05	0.000261797	0.909023
hsa-mir-503	2.16799	2.53759	10.3686	3.59062e-23	1.11661e-21	41.7094
hsa-mir-4529	-2.15035	-2.4075	-14.979	6.16557e-43	1.08651e-40	86.785
hsa-mir-33b	2.13223	1.55282	9.91354	1.8443e-21	4.8751e-20	37.819
hsa-mir-4652	2.11272	-0.893816	6.01776	3.18785e-09	3.04574e-08	10.1492
hsa-mir-141	2.07911	10.3122	12.7844	4.86642e-33	3.21589e-31	64.1935
hsa-mir-767	2.06502	-0.413692	3.81589	0.000150717	0.000768606	-0.186281
hsa-mir-607	-2.05508	-1.96183	-11.8513	4.40615e-29	2.40971e-27	55.171
hsa-mir-195	-2.05321	5.2141	-13.3973	1.00178e-35	9.34604e-34	70.3228
hsa-mir-3170	2.04266	-0.321546	9.60488	2.49025e-20	5.98415e-19	35.25
hsa-mir-148a	2.04201	15.1643	14.1614	3.6637e-39	4.84219e-37	78.1675
hsa-mir-539	2.00444	1.15666	7.88657	1.62166e-14	2.65149e-13	22.0687
hsa-mir-378c	-1.98971	2.0804	-11.0208	1.03765e-25	4.33083e-24	47.4887
hsa-let-7c	-1.9872	10.0526	-12.8004	4.1522e-33	2.99336e-31	64.3507
hsa-mir-584	-1.98339	4.59617	-10.1591	2.23419e-22	6.6857e-21	39.9034
hsa-mir-30a	-1.94437	14.0582	-11.5895	5.28348e-28	2.7031e-26	52.7123
hsa-mir-138-1	-1.9311	0.634056	-7.25818	1.30866e-12	1.80482e-11	17.7619
hsa-mir-517a	-1.89962	-2.39477	-7.99317	7.48731e-15	1.26328e-13	22.8278
hsa-mir-517b	-1.89952	-2.40204	-8.02368	5.99252e-15	1.05601e-13	23.0466
hsa-mir-137	1.88749	-0.937575	5.72155	1.71618e-08	1.51215e-07	8.51491
hsa-mir-378a	-1.88285	8.296	-12.9802	6.85688e-34	5.17857e-32	66.135
hsa-mir-1258	-1.86432	-0.892626	-8.03311	5.59331e-15	9.9674e-14	23.1143
hsa-mir-548v	1.8584	0.322799	7.77014	3.73758e-14	5.81157e-13	21.2488
hsa-mir-143	-1.83332	15.995	-11.2964	8.19744e-27	3.93974e-25	49.9994
hsa-mir-200a	1.83134	9.40865	10.917	2.67108e-25	1.00865e-23	46.5537
hsa-mir-520a	-1.83002	-2.28835	-7.99976	7.13593e-15	1.21694e-13	22.875
hsa-mir-3154	-1.80174	-2.39235	-13.2436	4.79405e-35	4.22409e-33	68.7712
hsa-mir-138-2	-1.78933	0.273429	-6.70027	5.05527e-11	6.02832e-10	14.1877
hsa-mir-190a	-1.78417	1.35244	-9.10994	1.4328e-18	3.24632e-17	31.2536
hsa-mir-518e	-1.77983	-2.39939	-8.80897	1.5615e-17	3.34667e-16	28.9002
hsa-mir-204	-1.74837	1.39549	-6.68348	5.62216e-11	6.605e-10	14.0839
hsa-mir-450a-2	1.73147	1.60835	8.26157	1.03276e-15	1.92701e-14	24.7749
hsa-mir-218-1	-1.71264	4.57658	-10.5846	5.31531e-24	1.72042e-22	43.5972
hsa-mir-2110	-1.6979	1.40363	-9.83956	3.45951e-21	8.84965e-20	37.1981
hsa-mir-196b	1.69774	4.57743	4.73371	2.7923e-06	1.86075e-05	3.60367
hsa-mir-519a-2	-1.67111	-1.66932	-6.00906	3.35271e-09	3.18407e-08	10.1002
hsa-mir-522	-1.66468	-1.82479	-6.16557	1.34039e-09	1.33702e-08	10.9919
hsa-mir-29b-1	1.65805	8.48838	9.87644	2.52926e-21	6.57607e-20	37.5072
hsa-mir-450a-1	1.64758	1.67388	8.47413	2.07714e-16	4.17005e-15	26.3525
hsa-mir-592	1.62475	0.569307	6.55768	1.23825e-10	1.40276e-09	13.3131
hsa-mir-3136	1.60262	-0.995867	7.89239	1.55499e-14	2.56897e-13	22.1099
hsa-mir-6502	-1.59622	-1.21171	-7.46612	3.15918e-13	4.51393e-12	19.1548
hsa-mir-34c	-1.56512	4.92717	-4.71394	3.06621e-06	2.00951e-05	3.51402
hsa-mir-202	-1.55854	-1.59363	-6.28478	6.58108e-10	6.77766e-09	11.6845
hsa-mir-429	1.55735	6.53067	7.6854	6.8212e-14	1.04023e-12	20.6583
hsa-mir-4638	1.55179	-0.648093	7.76818	3.7902e-14	5.83618e-13	21.2351
hsa-mir-504	-1.55023	0.0206277	-5.97145	4.16695e-09	3.9338e-08	9.88892
hsa-mir-6788	-1.54876	-2.26009	-9.97119	1.12715e-21	3.08216e-20	38.3052
hsa-mir-2277	1.54625	-0.214324	7.80641	2.88451e-14	4.57484e-13	21.5031
hsa-mir-3189	1.53384	-1.25005	6.03876	2.8216e-09	2.7287e-08	10.2679
hsa-mir-4800	-1.52501	-2.23401	-9.83445	3.61267e-21	9.09475e-20	37.1553
hsa-mir-345	1.50798	3.79879	9.26633	4.04789e-19	9.44112e-18	32.4997
hsa-mir-135a-2	-1.49103	-0.851376	-5.24567	2.20773e-07	1.73339e-06	6.04392
hsa-mir-1293	1.48485	-1.6032	5.25718	2.0801e-07	1.64131e-06	6.10137
hsa-mir-579	1.48449	-0.900884	7.2068	1.85015e-12	2.48673e-11	17.4228
hsa-mir-598	-1.48339	3.6797	-8.15864	2.2206e-15	4.04813e-14	24.0222
hsa-mir-4664	1.46178	-1.32145	7.28467	1.09388e-12	1.5353e-11	17.9375
hsa-mir-7-1	1.45894	4.14237	11.1519	3.11604e-26	1.41201e-24	48.6785
hsa-mir-605	-1.44852	-1.62497	-7.81512	2.71016e-14	4.34173e-13	21.5644
hsa-let-7a-1	-1.44582	13.2735	-14.3097	7.69584e-40	1.13733e-37	79.7147
hsa-mir-590	1.44311	3.87932	9.29844	3.11663e-19	7.37757e-18	32.7575
hsa-mir-1269b	1.43908	-1.2977	3.13386	0.00181503	0.0072877	-2.50072
hsa-mir-937	1.43854	1.70792	5.83283	9.1944e-09	8.38064e-08	9.12034
hsa-mir-1976	-1.43476	3.71108	-10.1406	2.62254e-22	7.7025e-21	39.7452
hsa-mir-323a	1.41921	0.258172	4.76003	2.46414e-06	1.66303e-05	3.72348
hsa-mir-19a	1.41669	4.0218	7.07506	4.45557e-12	5.65323e-11	16.5624
hsa-mir-556	1.41424	-0.728782	6.39462	3.38333e-10	3.72637e-09	12.3328
hsa-mir-615	1.40859	-0.486733	4.31366	1.89636e-05	0.000111394	1.77458
hsa-mir-192	1.3944	8.99718	4.54902	6.60469e-06	4.10786e-05	2.78
hsa-mir-1277	1.3741	-0.366031	6.02067	3.13444e-09	3.01286e-08	10.1657
hsa-mir-205	1.36723	6.30907	3.09849	0.00204214	0.00813776	-2.60883
hsa-let-7a-3	-1.35934	13.3334	-13.4783	4.37439e-36	4.62519e-34	71.144
hsa-mir-891a	1.35459	1.06934	3.69703	0.000239476	0.00119062	-0.620857
hsa-let-7a-2	-1.34126	13.2639	-13.1899	8.26679e-35	6.9006e-33	68.2313
hsa-mir-3614	-1.32797	2.11136	-7.29332	1.03154e-12	1.46074e-11	17.995
hsa-mir-6718	-1.32477	-0.21424	-5.09367	4.79867e-07	3.65898e-06	5.29555
hsa-mir-3199-2	-1.32312	-0.731646	-7.1011	3.74902e-12	4.8341e-11	16.7314
hsa-mir-20a	1.3164	7.51333	8.39465	3.79711e-16	7.52778e-15	25.759
hsa-mir-3651	1.29726	-0.737805	5.77351	1.28396e-08	1.13763e-07	8.79631
hsa-mir-199b	1.29613	10.9635	8.9086	7.1278e-18	1.54859e-16	29.6727
hsa-mir-4724	1.28678	-0.503221	5.28902	1.76301e-07	1.40509e-06	6.261
hsa-mir-5187	-1.28251	-1.11883	-6.87979	1.60052e-11	1.96777e-10	15.3115
hsa-mir-140	-1.28134	9.77692	-12.3187	4.8242e-31	2.94276e-29	59.6407
hsa-mir-6510	1.27959	-0.124943	4.00131	7.14086e-05	0.000385218	0.517664
hsa-mir-4678	-1.27946	-2.7311	-11.6154	4.13817e-28	2.18771e-26	52.9541
hsa-mir-93	1.2784	11.6762	9.19115	7.44697e-19	1.71172e-17	31.8987
hsa-mir-1294	-1.27781	-1.2944	-6.39258	3.42568e-10	3.74698e-09	12.3207
hsa-mir-6806	-1.25876	0.156982	-7.26667	1.23566e-12	1.71908e-11	17.8182
hsa-mir-3617	1.25334	-1.35564	5.0113	7.25002e-07	5.42384e-06	4.89835
hsa-mir-514a-1	-1.25078	0.665876	-3.31717	0.000967996	0.0042177	-1.92153
hsa-mir-218-2	-1.24411	4.48874	-6.76749	3.29585e-11	3.99025e-10	14.6056
hsa-let-7e	-1.24194	10.2616	-8.53696	1.28543e-16	2.61371e-15	26.8248
hsa-mir-5698	1.23243	1.09289	4.00911	6.91542e-05	0.000374974	0.547968
hsa-mir-5683	-1.22569	-0.39614	-4.82526	1.80284e-06	1.23779e-05	4.02315
hsa-mir-618	-1.22172	-1.49717	-6.04529	2.71633e-09	2.65932e-08	10.3048
hsa-mir-1468	-1.22093	1.78329	-6.31017	5.64759e-10	5.89281e-09	11.8335
hsa-mir-642a	1.21984	1.78807	5.7078	1.85241e-08	1.62316e-07	8.44086
hsa-mir-940	1.21382	1.01093	6.32677	5.10876e-10	5.40166e-09	11.9312
hsa-mir-1229	1.21092	-0.878231	5.44683	7.67142e-08	6.38374e-07	7.06494
hsa-mir-545	1.18369	-1.40503	6.55298	1.27501e-10	1.43416e-09	13.2846
hsa-mir-514a-3	-1.18334	0.703806	-3.17868	0.00156068	0.00638338	-2.36203
hsa-mir-4521	-1.18008	-0.943891	-5.8064	1.06733e-08	9.56378e-08	8.97559
hsa-mir-934	-1.17758	-0.0943104	-3.3672	0.000811197	0.003655	-1.75794
hsa-mir-5571	1.17423	-1.56075	5.45903	7.18744e-08	6.04294e-07	7.12796
hsa-mir-130b	1.17322	4.78813	8.9138	6.84079e-18	1.50687e-16	29.7132
hsa-mir-6507	-1.16914	-2.26291	-6.69746	5.14604e-11	6.09076e-10	14.1703
hsa-mir-211	-1.16076	-2.1636	-5.82203	9.77297e-09	8.8571e-08	9.06111
hsa-mir-33a	1.1542	4.09523	7.13271	3.03781e-12	3.9818e-11	16.9373
hsa-mir-30c-2	-1.15074	7.89809	-10.0565	5.42155e-22	1.53546e-20	39.0279
hsa-mir-1307	1.15048	10.1739	8.56908	1.0047e-16	2.09664e-15	27.0673
hsa-mir-2355	1.14336	5.68486	6.90884	1.32565e-11	1.64256e-10	15.4958
hsa-mir-6842	-1.14274	1.63418	-6.56509	1.18237e-10	1.35887e-09	13.3582
hsa-mir-135a-1	-1.13047	-0.90283	-4.07739	5.21069e-05	0.00028695	0.815591
hsa-mir-450b	1.11369	3.55311	5.3122	1.56219e-07	1.25133e-06	6.37775
hsa-mir-4770	-1.11179	-2.5801	-8.20364	1.59049e-15	2.93317e-14	24.3503
hsa-mir-4777	-1.11164	-1.03214	-5.33582	1.38043e-07	1.12275e-06	6.4972
hsa-mir-4740	-1.10536	-2.53973	-8.3402	5.72673e-16	1.10763e-14	25.3548
hsa-mir-3664	1.1025	-1.45308	4.99773	7.75574e-07	5.74794e-06	4.83349
hsa-let-7d	-1.09603	9.1057	-9.93877	1.48709e-21	3.99749e-20	38.0316
hsa-mir-7156	-1.09494	-1.37139	-4.64763	4.18596e-06	2.65557e-05	3.216
hsa-mir-29b-2	1.09123	8.67651	7.49047	2.66944e-13	3.88415e-12	19.3199
hsa-mir-4473	1.0907	-0.879465	5.32229	1.48187e-07	1.1991e-06	6.42872
hsa-mir-514a-2	-1.08113	0.710368	-2.90142	0.00386	0.0143036	-3.18939
hsa-mir-4788	1.08019	-1.13603	3.00301	0.00279196	0.01067	-2.89473
hsa-mir-518b	-1.07494	-2.54366	-5.26315	2.01671e-07	1.59925e-06	6.13124
hsa-mir-199a-2	1.07253	10.5961	7.87691	1.73868e-14	2.81382e-13	22.0002
hsa-mir-376b	1.07199	-0.586389	4.34536	1.64986e-05	9.83711e-05	1.90706
hsa-mir-223	-1.07199	7.84878	-6.10724	1.89071e-09	1.86253e-08	10.6572
hsa-mir-525	-1.07158	-2.62917	-5.68261	2.13e-08	1.85614e-07	8.3055
hsa-let-7f-2	-1.06627	12.0069	-6.55812	1.23489e-10	1.40276e-09	13.3158
hsa-mir-375	1.0653	13.8658	3.93941	9.19417e-05	0.000487691	0.279115
hsa-mir-187	1.06502	3.46626	3.12477	0.00187105	0.00749364	-2.52861
hsa-mir-19b-2	1.04906	5.41713	5.7998	1.10773e-08	9.87001e-08	8.93955
hsa-mir-570	1.04587	-1.5236	5.20688	2.69646e-07	2.09637e-06	5.85102
hsa-mir-526b	-1.0413	-2.28958	-4.11425	4.46458e-05	0.00024845	0.96189
hsa-mir-675	1.03862	2.32493	2.69537	0.00724105	0.0243312	-3.75678
hsa-mir-15b	-1.03806	7.7092	-10.0981	3.78621e-22	1.09181e-20	39.3825
hsa-mir-106a	1.03465	3.17483	4.62381	4.67704e-06	2.9553e-05	3.10988
hsa-mir-652	-1.02358	5.32976	-8.27147	9.59096e-16	1.83268e-14	24.8476
hsa-mir-7705	1.01936	-0.0850703	4.70208	3.24266e-06	2.09912e-05	3.46043
hsa-mir-34b	-1.01593	2.54744	-2.84682	0.00457686	0.0164975	-3.34369
hsa-let-7f-1	-1.01487	11.932	-6.37625	3.78407e-10	4.11064e-09	12.2237
hsa-mir-454	1.01469	2.81065	7.53093	2.01557e-13	2.9599e-12	19.5954
hsa-mir-550a-1	1.01186	1.21538	6.22154	9.61168e-10	9.77187e-09	11.3156
hsa-mir-224	1.00342	4.88379	3.84828	0.000132568	0.000687103	-0.0656146
hsa-mir-326	-1.00141	3.93311	-4.81629	1.88237e-06	1.28683e-05	3.98174
hsa-mir-489	1.00109	-1.23527	3.66347	0.000272313	0.00133712	-0.741186
hsa-mir-518c	-0.996071	-2.58242	-4.90685	1.21346e-06	8.66914e-06	4.40323
hsa-mir-499a	-0.992507	-1.52066	-5.17043	3.25018e-07	2.51453e-06	5.67095
hsa-mir-4326	0.990951	1.20245	2.97056	0.00309933	0.0117316	-2.98991
hsa-mir-217	0.990462	4.01172	4.06848	5.40802e-05	0.000296786	0.780422
hsa-mir-19b-1	0.985822	5.65675	6.15939	1.39033e-09	1.37816e-08	10.9563
hsa-mir-4524a	-0.983317	-2.60088	-8.56982	9.99053e-17	2.09664e-15	27.0728
hsa-mir-3622a	-0.981041	-2.41261	-6.53859	1.39442e-10	1.55743e-09	13.1972
hsa-mir-628	0.976752	3.75073	4.87913	1.38903e-06	9.74778e-06	4.27345
hsa-mir-6744	0.97407	-2.10069	4.0087	6.92733e-05	0.000374974	0.546343
hsa-mir-424	0.966252	6.08307	5.5742	3.86118e-08	3.31018e-07	7.72923
hsa-mir-676	-0.960822	-0.677826	-4.12598	4.2495e-05	0.000238152	1.00866
hsa-mir-4433b	-0.960334	-2.69024	-8.0217	6.07975e-15	1.05961e-13	23.0324
hsa-mir-99a	-0.960245	8.03129	-6.31394	5.52065e-10	5.79851e-09	11.8557
hsa-mir-199a-1	0.95997	9.83683	7.23902	1.48935e-12	2.0189e-11	17.6352
hsa-mir-3194	0.958909	-1.72994	5.13387	3.91541e-07	2.99993e-06	5.49149
hsa-mir-193b	0.954379	5.61583	4.93715	1.04601e-06	7.64506e-06	4.5459
hsa-mir-2681	-0.951059	-2.80744	-10.3962	2.81705e-23	8.93569e-22	41.9491
hsa-mir-639	0.943881	-1.1103	4.71695	3.02292e-06	1.99626e-05	3.52764
hsa-mir-188	0.942602	1.22515	5.94771	4.77705e-09	4.48308e-08	9.75616
hsa-mir-651	0.942006	1.19758	4.91371	1.17338e-06	8.459e-06	4.43549
hsa-mir-551b	0.939978	0.85071	3.24865	0.00122865	0.00516719	-2.14174
hsa-mir-455	0.939468	7.14012	5.89748	6.36885e-09	5.83872e-08	9.47681
hsa-mir-409	0.938479	3.69107	4.3912	1.34679e-05	8.12173e-05	2.1003
hsa-mir-4766	0.933142	-1.84823	5.07821	5.18743e-07	3.93649e-06	5.22054
hsa-mir-3195	-0.930072	-2.66276	-7.62808	1.02172e-13	1.51443e-12	20.2619
hsa-mir-3912	-0.925489	-0.344252	-4.55961	6.29161e-06	3.92854e-05	2.82639
hsa-mir-653	0.924157	3.45916	3.48796	0.000524736	0.00246222	-1.35341
hsa-mir-585	-0.924116	-1.78649	-4.82882	1.77217e-06	1.22737e-05	4.03962
hsa-mir-548b	-0.922578	0.929344	-3.56153	0.00039991	0.00191041	-1.10028
hsa-mir-1295a	-0.91906	-0.943458	-4.19122	3.22127e-05	0.000184438	1.27128
hsa-mir-6728	0.918514	-1.80186	4.74969	2.58842e-06	1.73217e-05	3.67632
hsa-mir-632	0.907612	-1.32632	4.83309	1.73602e-06	1.2076e-05	4.05939
hsa-mir-4677	0.906091	2.93401	6.19301	1.13913e-09	1.15074e-08	11.1503
hsa-mir-627	0.904888	0.240453	4.89357	1.29467e-06	9.16675e-06	4.341
hsa-mir-1323	-0.901112	-2.82104	-6.42726	2.77125e-10	3.07357e-09	12.5274
hsa-mir-3677	0.900194	2.12865	4.78916	2.14419e-06	1.45952e-05	3.85683
hsa-mir-511	-0.894712	4.37199	-4.88271	1.36505e-06	9.62206e-06	4.29017
hsa-mir-193a	-0.892655	7.46097	-6.37185	3.8868e-10	4.19351e-09	12.1976
hsa-mir-6815	0.890089	-1.71395	4.67613	3.66353e-06	2.36194e-05	3.34359
hsa-mir-3174	0.88837	-1.64178	4.70459	3.20442e-06	2.08287e-05	3.47179
hsa-mir-449b	0.879896	-1.55751	3.03892	0.00248443	0.00967496	-2.7882
hsa-mir-3926-2	-0.876343	-0.963607	-4.25042	2.49729e-05	0.000145614	1.51294
hsa-mir-3193	-0.870938	-1.16606	-4.24787	2.52497e-05	0.000146689	1.50247
hsa-mir-3653	0.868847	2.09078	4.54527	6.71929e-06	4.16281e-05	2.76357
hsa-mir-3917	-0.858785	-0.0709416	-3.6587	0.00027731	0.00135745	-0.758202
hsa-mir-542	0.846129	7.69737	4.82767	1.78206e-06	1.22885e-05	4.03428
hsa-mir-599	-0.841982	-2.60749	-6.29517	6.18242e-10	6.40871e-09	11.7454
hsa-mir-3615	-0.83548	2.07396	-4.91506	1.16571e-06	8.44205e-06	4.4418
hsa-mir-425	0.832246	7.33145	7.15612	2.5984e-12	3.43421e-11	17.0902
hsa-mir-194-1	0.831301	6.68055	2.85767	0.00442541	0.0161349	-3.31325
hsa-mir-548s	0.828467	-1.74343	4.50235	8.17207e-06	5.0236e-05	2.57667
hsa-mir-363	-0.826194	2.68552	-3.54185	0.000430244	0.00204302	-1.16847
hsa-mir-517c	-0.823767	-2.77445	-5.81908	9.93705e-09	8.95464e-08	9.04496
hsa-mir-153-1	0.822603	-0.789243	3.47531	0.000549561	0.00256354	-1.39642
hsa-mir-516b-1	-0.82103	-2.75431	-5.43134	8.33213e-08	6.88269e-07	6.98505
hsa-mir-320a	-0.820366	8.36425	-6.97712	8.4919e-12	1.0689e-10	15.9314
hsa-mir-1254-1	0.819599	-1.52026	4.19536	3.16472e-05	0.000181856	1.28808
hsa-mir-378d-2	-0.80754	-1.98488	-4.71039	3.11806e-06	2.03508e-05	3.49796
hsa-mir-550a-2	0.807512	1.23267	4.86399	1.49499e-06	1.04452e-05	4.20286
hsa-mir-1262	-0.806644	-0.142337	-3.749	0.000195883	0.000987082	-0.432461
hsa-mir-22	0.805857	16.0725	8.26377	1.01594e-15	1.91819e-14	24.791
hsa-mir-1298	-0.802249	-2.29398	-3.67246	0.000263122	0.001296	-0.709045
hsa-mir-4661	0.800502	1.51642	4.31928	1.85021e-05	0.000109087	1.79801
hsa-mir-518a-2	-0.798063	-2.67761	-4.71621	3.0334e-06	1.99626e-05	3.52432
hsa-mir-6860	0.786825	-2.22331	4.01451	6.76358e-05	0.000368627	0.568944
hsa-mir-939	0.786004	-0.251878	4.2328	2.69474e-05	0.00015598	1.44067
hsa-mir-411	-0.785085	1.88626	-3.35772	0.000838968	0.00375877	-1.78912
hsa-mir-580	0.78359	-0.932776	3.82728	0.000144082	0.000737141	-0.143952
hsa-mir-4449	0.776987	-1.26736	3.4706	0.000559094	0.00260036	-1.41241
hsa-mir-548au	0.776071	-1.92472	4.40533	1.26465e-05	7.71437e-05	2.16025
hsa-mir-3610	0.775749	-0.268099	3.57661	0.000378032	0.00181135	-1.04778
hsa-mir-521-1	-0.771719	-2.68752	-5.02655	6.71956e-07	5.05082e-06	4.97145
hsa-mir-203b	0.766815	4.85696	2.47355	0.0136716	0.0422673	-4.32205
hsa-mir-4491	0.766527	-1.21551	3.51095	0.000482276	0.00227646	-1.27485
hsa-mir-1301	0.765482	3.57713	5.59545	3.43875e-08	2.96406e-07	7.84143
hsa-mir-221	-0.752649	8.00263	-4.9708	8.86236e-07	6.53754e-06	4.70523
hsa-mir-3662	0.7511	-2.14463	4.18537	3.30283e-05	0.000188428	1.24756
hsa-mir-4726	0.749677	-2.06129	4.64858	4.1675e-06	2.65448e-05	3.22023
hsa-mir-200b	0.749326	9.15955	4.36553	1.50919e-05	9.06656e-05	1.99189
hsa-mir-4443	0.748407	-0.915198	2.98393	0.00296909	0.0113197	-2.9508
hsa-mir-449c	0.73449	-2.04309	3.08249	0.00215322	0.0085589	-2.65734
hsa-mir-1296	-0.732534	1.70481	-4.39161	1.34431e-05	8.12173e-05	2.10206
hsa-mir-559	0.729823	-2.29608	4.61115	4.96004e-06	3.12168e-05	3.0537
hsa-mir-4523	0.729034	-2.1954	4.51271	7.79601e-06	4.81108e-05	2.62164
hsa-mir-4772	-0.728773	2.72427	-3.99315	7.38437e-05	0.000397004	0.485993
hsa-mir-1254-2	0.728254	-1.46912	3.71755	0.00022127	0.00110705	-0.546758
hsa-mir-26a-1	-0.72103	10.4428	-6.77819	3.07801e-11	3.75517e-10	14.6724
hsa-mir-17	0.717512	9.25783	5.9241	5.46977e-09	5.07313e-08	9.62462
hsa-mir-497	-0.715294	4.17297	-5.35987	1.21652e-07	9.94539e-07	6.61929
hsa-mir-3652	0.709518	-0.613833	3.43475	0.000636783	0.00290212	-1.53335
hsa-mir-6717	-0.708501	-2.78432	-7.19684	1.97814e-12	2.63642e-11	17.3573
hsa-mir-6813	-0.703767	-2.60665	-6.16888	1.31438e-09	1.31937e-08	11.011
hsa-mir-516b-2	-0.703096	-2.82759	-5.61994	3.00753e-08	2.60652e-07	7.97121
hsa-mir-4536-1	-0.700115	-2.38959	-5.00106	7.6284e-07	5.68011e-06	4.84942
hsa-mir-34a	0.698347	7.58722	5.38809	1.0482e-07	8.61372e-07	6.76318
hsa-mir-5092	0.697839	-2.23599	4.11814	4.39221e-05	0.000245283	0.977368
hsa-mir-5001	0.696251	-0.537272	3.50289	0.000496779	0.00233796	-1.30244
hsa-let-7b	-0.693806	13.823	-6.04316	2.75021e-09	2.67597e-08	10.2928
hsa-mir-1304	-0.691746	-0.444345	-2.63301	0.00869565	0.0285438	-3.92049
hsa-mir-4787	0.688539	-1.34741	3.18451	0.00153015	0.00630341	-2.34386
hsa-mir-6715a	0.688078	-2.00745	2.88867	0.00401762	0.0147841	-3.22568
hsa-mir-889	0.686611	3.00508	2.82393	0.00491189	0.0174651	-3.40755
hsa-mir-3161	0.685841	-2.26016	3.31961	0.000959738	0.00419324	-1.9136
hsa-mir-4645	0.684984	-1.60297	3.63034	0.00030885	0.00148886	-0.858962
hsa-mir-7974	0.68384	-2.28076	4.1373	4.05099e-05	0.000227832	1.05398
hsa-mir-4703	-0.682274	-2.85117	-7.64081	9.34237e-14	1.41114e-12	20.3497
hsa-mir-625	0.682248	7.86384	4.91079	1.19027e-06	8.54194e-06	4.42176
hsa-mir-26a-2	-0.680706	10.4619	-6.35232	4.37637e-10	4.68982e-09	12.082
hsa-mir-145	-0.679929	10.0874	-4.44538	1.05709e-05	6.47312e-05	2.33113
hsa-mir-320c-1	-0.679555	-1.02569	-3.51633	0.000472805	0.00223841	-1.25638
hsa-mir-30d	-0.679549	13.4249	-4.75238	2.55542e-06	1.71733e-05	3.68862
hsa-mir-3065	-0.677318	6.41081	-2.64949	0.00828766	0.0273269	-3.87758
hsa-mir-4781	-0.677254	-1.57719	-3.68575	0.000250075	0.00123558	-0.661426
hsa-mir-1537	0.677052	-1.9661	3.79424	0.000164135	0.000831686	-0.266433
hsa-mir-4536-2	-0.675703	-2.36036	-4.67248	3.72662e-06	2.39288e-05	3.32724
hsa-mir-4802	0.672592	-1.9059	3.83559	0.000139419	0.000715592	-0.113011
hsa-mir-125a	-0.672302	9.29264	-6.59498	9.81052e-11	1.14408e-09	13.5404
hsa-mir-6761	-0.671231	0.4466	-3.2645	0.00116312	0.00493236	-2.09117
hsa-mir-760	0.670709	0.503315	2.79477	0.00537064	0.0187205	-3.48813
hsa-mir-3117	-0.666977	-1.21918	-3.33995	0.0008934	0.00392502	-1.84733
hsa-mir-643	0.663105	-0.519661	3.4803	0.000539636	0.00252467	-1.37946
hsa-mir-4634	-0.661848	-2.79422	-5.90396	6.13766e-09	5.6595e-08	9.51272
hsa-mir-520f	-0.65909	-2.7876	-4.7296	2.84729e-06	1.88946e-05	3.58498
hsa-mir-6737	0.657445	-2.08734	3.91889	9.99011e-05	0.000526389	0.200831
hsa-mir-466	0.657062	-2.15502	3.30971	0.000993624	0.00429397	-1.94569
hsa-mir-5680	-0.655391	-1.68098	-3.1539	0.00169694	0.0068657	-2.43896
hsa-mir-378d-1	-0.65342	-2.24031	-4.17054	3.51835e-05	0.000200003	1.18761
hsa-mir-636	0.652937	-1.7638	3.68859	0.000247364	0.001226	-0.651216
hsa-mir-5588	-0.649504	-2.43309	-4.65995	3.95187e-06	2.52729e-05	3.27107
hsa-mir-512-2	-0.647052	-2.65232	-3.65568	0.000280524	0.00136896	-0.768987
hsa-let-7g	-0.64677	9.3066	-6.35018	4.43343e-10	4.71907e-09	12.0694
hsa-mir-3176	0.646492	-2.09264	3.7982	0.0001616	0.000821467	-0.25181
hsa-mir-376a-2	0.646134	-1.60942	2.83635	0.0047274	0.0168487	-3.37296
hsa-mir-629	0.644197	6.74871	5.44643	7.68786e-08	6.38374e-07	7.06287
hsa-mir-376a-1	0.643539	-0.848521	2.61554	0.0091475	0.0297294	-3.96568
hsa-mir-5010	-0.643071	-0.107243	-3.45865	0.00058395	0.00269228	-1.45286
hsa-mir-6509	-0.636779	0.347142	-3.41408	0.000686035	0.00311763	-1.60253
hsa-mir-7112	0.629024	-2.32855	3.74469	0.00019919	0.000999734	-0.44817
hsa-mir-4736	0.628536	-2.30825	3.9207	9.9175e-05	0.000524305	0.207708
hsa-mir-6516	0.628384	-1.00296	3.17699	0.00156965	0.00639074	-2.3673
hsa-mir-561	0.623687	-0.669131	2.40417	0.0165314	0.0498455	-4.48913
hsa-mir-5581	0.623086	-1.9971	3.84877	0.000132309	0.000687103	-0.0637704
hsa-mir-6781	0.620688	-2.11809	3.74879	0.000196047	0.000987082	-0.433246
hsa-mir-154	0.619007	1.6259	2.84018	0.00467186	0.0166972	-3.36227
hsa-mir-520b	-0.61815	-2.43943	-3.18859	0.00150909	0.00624229	-2.33111
hsa-mir-520d	-0.618013	-2.80617	-4.35171	1.60423e-05	9.60119e-05	1.93375
hsa-mir-136	0.611775	4.22372	3.02495	0.0026002	0.0100095	-2.8298
hsa-mir-1181	-0.610393	-1.83832	-3.46009	0.000580902	0.00268604	-1.448
hsa-mir-518a-1	-0.609083	-2.74221	-4.04531	5.95488e-05	0.00032567	0.689312
hsa-mir-502	-0.601766	3.347	-5.14696	3.6633e-07	2.82039e-06	5.55562
hsa-mir-95	-0.60162	1.50608	-2.69613	0.00722484	0.0243282	-3.75477
hsa-mir-1180	-0.60012	4.27901	-3.34712	0.00087104	0.0038481	-1.82387
hsa-mir-4423	-0.5984	-1.45535	-2.44222	0.0149039	0.0457207	-4.39809
hsa-mir-30c-1	-0.597847	7.63524	-4.96515	9.11294e-07	6.69126e-06	4.67842
hsa-mir-4683	-0.595006	-1.9575	-3.33153	0.000920318	0.00403211	-1.8748
hsa-mir-6513	-0.593862	-2.35629	-4.15536	3.7527e-05	0.000212564	1.12647
hsa-mir-191	0.593134	8.71329	5.92579	5.41701e-09	5.05375e-08	9.63403
hsa-mir-4658	0.59211	-2.16133	3.22964	0.00131169	0.00546022	-2.20203
hsa-mir-1248	0.591952	0.444905	2.62645	0.00886278	0.0288632	-3.93748
hsa-mir-4785	-0.591921	-2.43945	-4.32394	1.81281e-05	0.000107308	1.81744
hsa-mir-219b	0.586146	-1.45784	3.1785	0.00156163	0.00638338	-2.36259
hsa-mir-3922	0.582755	-0.539259	2.91286	0.00372337	0.0138948	-3.15668
hsa-mir-30e	0.576592	13.4498	6.93926	1.08756e-11	1.35817e-10	15.6894
hsa-mir-6715b	0.576085	-2.43788	3.46532	0.000569936	0.00264304	-1.43028
hsa-mir-1291	0.574138	-1.1314	2.85532	0.00445778	0.016185	-3.31985
hsa-mir-200c	0.570215	13.0839	3.94557	8.96696e-05	0.000480045	0.302718
hsa-mir-4532	-0.569222	-2.89645	-7.4882	2.71161e-13	3.90965e-12	19.3046
hsa-mir-6501	-0.564341	-1.21139	-2.73021	0.00652759	0.0221213	-3.66371
hsa-mir-4791	0.55941	-1.16177	2.74782	0.00619157	0.0212092	-3.61622
hsa-mir-4733	0.555993	-2.42086	3.86704	0.000123022	0.000643938	0.00471991
hsa-mir-5699	0.555875	-0.707671	2.8025	0.00524547	0.0183649	-3.46686
hsa-mir-7641-2	-0.554857	-2.30572	-2.89909	0.00388835	0.0143751	-3.19603
hsa-mir-548y	0.553952	-2.54228	2.80693	0.00517475	0.0182381	-3.45462
hsa-mir-654	-0.54658	3.76846	-2.54229	0.0112797	0.0356365	-4.15196
hsa-mir-6850	0.537094	-2.51157	3.31034	0.000991436	0.00429397	-1.94365
hsa-mir-581	0.535402	-1.66873	3.0383	0.00248946	0.00967496	-2.79005
hsa-mir-662	0.535094	-2.41547	2.8523	0.00449987	0.0162569	-3.32835
hsa-mir-328	-0.533883	4.866	-3.30052	0.00102611	0.00440014	-1.97543
hsa-mir-2682	0.533134	-2.5614	3.05207	0.00237989	0.00931975	-2.74891
hsa-mir-4454	0.531269	-2.04853	2.78533	0.00552733	0.0191212	-3.51406
hsa-mir-125b-2	-0.529346	7.94573	-3.94413	9.01976e-05	0.000480045	0.297179
hsa-mir-513c	0.527717	-2.23949	2.53092	0.0116475	0.0366509	-4.1804
hsa-mir-493	0.527258	2.88614	2.70908	0.00695232	0.0234604	-3.72029
hsa-mir-382	0.524403	3.2306	2.5561	0.0108468	0.0346136	-4.11724
hsa-mir-423	-0.522062	7.36091	-5.50753	5.54002e-08	4.69865e-07	7.37979
hsa-mir-4742	0.518223	-0.562389	2.74689	0.00620888	0.0212226	-3.61873
hsa-mir-3691	0.517173	-1.3008	2.53511	0.0115108	0.0362946	-4.16995
hsa-mir-527	-0.51708	-2.67401	-3.07681	0.00219397	0.00869382	-2.6745
hsa-mir-4640	0.514137	-1.94649	2.97791	0.00302709	0.0115131	-2.96843
hsa-mir-1271	0.51401	0.710916	2.88436	0.00407216	0.0149501	-3.23791
hsa-mir-3656	-0.513637	-2.9383	-8.00422	6.9076e-15	1.19081e-13	22.9069
hsa-mir-340	-0.509113	4.57223	-2.85271	0.00449413	0.0162569	-3.32719
hsa-mir-4713	0.506372	-2.5667	3.44104	0.000622452	0.00284498	-1.5122
hsa-mir-3913-1	0.505144	0.755091	2.92085	0.00363071	0.013613	-3.1338
hsa-mir-151b	-0.501324	1.05442	-2.8552	0.00445954	0.016185	-3.3202
hsa-mir-518f	-0.50126	-2.75541	-3.14666	0.00173876	0.00699918	-2.46131
hsa-mir-320b-1	0.496206	0.514603	2.90681	0.00379514	0.0141293	-3.17401
hsa-mir-330	-0.494098	5.2244	-3.8402	0.000136893	0.000704909	-0.0958138
hsa-mir-1292	0.493195	-1.23109	2.58778	0.00990886	0.0318772	-4.03687
hsa-mir-331	0.492466	5.33466	3.84261	0.000135587	0.000700461	-0.0867993
hsa-mir-3613	-0.49058	3.10901	-2.86472	0.00432953	0.0158218	-3.29342
hsa-mir-5579	0.488906	-2.26282	2.82019	0.00496869	0.0175509	-3.41793
hsa-mir-548q	0.486865	-2.31219	3.30041	0.00102651	0.00440014	-1.97579
hsa-mir-320c-2	0.486798	-1.85734	2.73691	0.00639775	0.0217743	-3.64566
hsa-mir-4636	-0.486344	-2.09866	-2.79351	0.00539132	0.0187514	-3.4916
hsa-mir-523	-0.486031	-2.90003	-4.39254	1.33878e-05	8.12173e-05	2.10598
hsa-mir-3684	0.484947	-1.78525	2.8047	0.00521021	0.0182818	-3.46078
hsa-mir-659	0.484637	0.426389	3.2333	0.00129531	0.00542049	-2.19045
hsa-mir-125b-1	-0.476428	7.85848	-3.45302	0.000595999	0.00273987	-1.47185
hsa-mir-197	-0.476347	8.01103	-3.44811	0.000606722	0.0027811	-1.48842
hsa-mir-4649	0.474941	-2.22197	3.03442	0.00252118	0.00975268	-2.80161
hsa-mir-1912	-0.469017	-2.64085	-2.78752	0.00549069	0.0190552	-3.50806
hsa-mir-374a	0.455016	9.33156	2.6115	0.00925497	0.0299559	-3.97609
hsa-mir-664b	-0.453283	2.21478	-3.11148	0.00195587	0.00781362	-2.56927
hsa-mir-769	-0.45251	4.29016	-4.89378	1.29336e-06	9.16675e-06	4.34198
hsa-mir-6814	0.452191	-2.34943	3.01746	0.00266421	0.0102311	-2.852
hsa-mir-320b-2	0.451717	1.15442	2.65018	0.00827107	0.0273269	-3.87579
hsa-mir-6844	0.45015	-2.49647	3.17922	0.00155782	0.00638338	-2.36034
hsa-mir-3654	0.449728	-2.52583	3.24797	0.00123153	0.00516719	-2.1439
hsa-mir-660	0.448998	5.20827	2.64384	0.00842561	0.0277241	-3.89233
hsa-mir-4528	-0.448043	-2.8904	-5.45867	7.20123e-08	6.04294e-07	7.1261
hsa-mir-5708	0.447963	-2.18593	2.46312	0.0140715	0.0434191	-4.34747
hsa-mir-3616	0.446534	-2.64094	3.38278	0.000767424	0.00347753	-1.70653
hsa-mir-576	0.443772	3.0964	3.36161	0.000827455	0.00371769	-1.77633
hsa-mir-5690	-0.443755	-1.98726	-2.59065	0.00982755	0.0316799	-4.02954
hsa-mir-550a-3	0.440771	0.370598	2.44115	0.0149476	0.0457661	-4.40066
hsa-mir-6843	-0.440552	-2.56829	-3.30337	0.00101595	0.00437852	-1.96623
hsa-mir-548t	0.436637	-2.32298	2.97448	0.00306065	0.0116129	-2.97847
hsa-mir-3127	0.436356	2.26087	2.68396	0.00748973	0.0249553	-3.78702
hsa-mir-365b	-0.434949	5.03768	-3.06611	0.00227266	0.00894402	-2.70675
hsa-mir-942	-0.434814	2.40597	-3.05107	0.00238767	0.00932719	-2.75189
hsa-mir-4458	-0.432953	-2.99178	-8.56064	1.072e-16	2.20804e-15	27.0035
hsa-mir-3163	-0.431766	-2.92191	-6.57896	1.0844e-10	1.25537e-09	13.4426
hsa-mir-378i	-0.428096	-2.86253	-4.59598	5.32103e-06	3.33563e-05	2.98653
hsa-mir-5687	0.427498	-2.26861	2.58346	0.0100325	0.0321446	-4.04791
hsa-mir-1276	0.41363	-2.19594	2.41658	0.0159841	0.0485641	-4.45959
hsa-mir-378f	-0.40844	-2.88412	-5.32116	1.49068e-07	1.20011e-06	6.423
hsa-mir-6773	0.405917	-2.49916	2.95481	0.00325947	0.0122792	-3.03576
hsa-mir-2115	-0.404661	-2.31915	-2.43709	0.0151146	0.0461884	-4.41044
hsa-mir-383	-0.403976	-2.75728	-3.16663	0.00162564	0.00659401	-2.39951
hsa-mir-766	0.402546	2.99163	2.69364	0.00727836	0.0244048	-3.76138
hsa-mir-15a	0.399691	6.87174	3.23079	0.00130653	0.00545305	-2.1984
hsa-mir-519c	-0.396549	-2.87037	-3.17664	0.00157149	0.00639074	-2.36837
hsa-mir-28	0.394701	11.9275	4.21542	2.90399e-05	0.000167481	1.36968
hsa-mir-6895	0.39219	-2.42592	2.72262	0.00667734	0.0225805	-3.68408
hsa-mir-6756	-0.390792	-2.90325	-5.22269	2.48576e-07	1.94207e-06	5.92949
hsa-mir-573	0.386664	-2.69592	3.24847	0.00122938	0.00516719	-2.14229
hsa-mir-519d	-0.380176	-2.80002	-2.78495	0.00553382	0.0191212	-3.51512
hsa-mir-365a	-0.379622	5.05565	-2.65419	0.00817457	0.0271231	-3.8653
hsa-mir-671	0.375344	2.73134	3.07504	0.00220678	0.00870636	-2.67983
hsa-mir-4782	0.375067	-2.66911	3.29798	0.00103526	0.00442568	-1.98363
hsa-mir-346	-0.373751	-2.52389	-2.67157	0.00776821	0.0258289	-3.8197
hsa-mir-4525	0.372316	-2.56715	2.94665	0.00334536	0.0125728	-3.05941
hsa-mir-515-1	-0.3721	-2.87919	-3.35501	0.000847042	0.00378425	-1.798
hsa-mir-4778	0.371708	-2.70966	2.84497	0.00460309	0.0165544	-3.34886
hsa-mir-6858	0.37056	-2.5597	3.02537	0.00259666	0.0100095	-2.82855
hsa-mir-6787	0.368798	-2.67044	3.34068	0.000891079	0.00392502	-1.84492
hsa-mir-1287	0.367857	5.6287	2.65131	0.00824372	0.0272955	-3.87283
hsa-mir-4789	0.365593	-2.71528	3.31207	0.000985445	0.00428196	-1.93805
hsa-mir-612	0.364244	-2.71652	3.29615	0.00104191	0.00444212	-1.98955
hsa-mir-4756	0.363853	-2.6328	2.62842	0.00881229	0.0287578	-3.93238
hsa-mir-5695	0.361631	-2.64111	3.07624	0.00219812	0.00869382	-2.67623
hsa-mir-6735	-0.359297	-2.5874	-2.90412	0.00382732	0.0142158	-3.18167
hsa-mir-891b	0.357735	-2.72249	2.40887	0.0163222	0.0493086	-4.47796
hsa-mir-6882	-0.35583	-2.43157	-2.63007	0.00877012	0.0286792	-3.9281
hsa-mir-484	-0.354814	5.68534	-3.36786	0.000809286	0.003655	-1.75576
hsa-mir-24-2	-0.350756	9.96793	-3.88092	0.000116381	0.000611192	0.0569735
hsa-mir-6746	-0.346936	-2.79143	-3.63685	0.000301325	0.00146147	-0.835899
hsa-mir-186	0.344638	8.0217	4.32388	1.81328e-05	0.000107308	1.81719
hsa-mir-3618	0.342205	-2.62986	2.77243	0.00574819	0.0197758	-3.54935
hsa-mir-24-1	-0.339878	9.9655	-3.70764	0.000229895	0.00114658	-0.582599
hsa-mir-1246	0.338159	-2.74047	2.60582	0.00940784	0.0303887	-3.99068
hsa-mir-664a	-0.336274	4.67763	-2.61205	0.00924026	0.0299559	-3.97467
hsa-mir-5580	0.333106	-2.63044	2.48282	0.0133247	0.0413562	-4.29938
hsa-mir-521-2	-0.325185	-2.83862	-2.84	0.00467438	0.0166972	-3.36276
hsa-mir-1283-1	-0.32449	-2.78051	-2.68875	0.00738441	0.0247082	-3.77434
hsa-mir-744	-0.323728	5.3107	-2.80496	0.00520604	0.0182818	-3.46006
hsa-mir-574	-0.321965	6.35302	-2.44953	0.014608	0.0449869	-4.38043
hsa-mir-3943	0.317591	-2.66444	2.82323	0.00492238	0.0174651	-3.40948
hsa-mir-515-2	-0.316025	-2.90188	-3.21911	0.00135991	0.0056461	-2.23529
hsa-mir-6736	0.315657	-2.72128	3.03762	0.00249499	0.00967496	-2.79208
hsa-mir-7850	-0.315286	-2.61051	-2.63241	0.00871071	0.0285438	-3.92204
hsa-mir-5094	0.307387	-2.72136	2.87978	0.00413085	0.0151305	-3.25087
hsa-mir-4487	0.30189	-2.65164	2.58501	0.00998806	0.0320669	-4.04396
hsa-mir-7152	-0.297677	-2.59046	-2.49141	0.0130106	0.0404605	-4.27831
hsa-mir-3916	-0.296345	-2.89384	-3.94461	9.0021e-05	0.000480045	0.299029
hsa-mir-4768	0.286966	-2.60553	2.41588	0.0160145	0.0485641	-4.46125
hsa-mir-3688-1	-0.285739	-2.84221	-3.55467	0.000410244	0.00195389	-1.12408
hsa-mir-1256	0.285263	-2.70902	2.73371	0.00645942	0.0219371	-3.65428
hsa-mir-505	0.280353	5.27406	2.49229	0.0129786	0.0404401	-4.27613
hsa-mir-4646	-0.28034	-2.70552	-2.54297	0.0112579	0.0356365	-4.15025
hsa-mir-4793	0.278675	-2.70959	2.51285	0.0122543	0.0383341	-4.22537
hsa-mir-4699	-0.278058	-2.71657	-2.40324	0.016573	0.0498764	-4.49134
hsa-mir-4654	0.277061	-2.70236	2.50226	0.0126227	0.0394087	-4.25157
hsa-mir-1234	-0.273409	-2.67965	-2.47404	0.0136532	0.0422673	-4.32087
hsa-mir-6504	-0.270787	-2.9639	-5.03988	6.28694e-07	4.74814e-06	5.03549
hsa-mir-4722	-0.268432	-2.98594	-5.50759	5.53823e-08	4.69865e-07	7.3801
hsa-mir-4457	0.267043	-2.80579	2.68595	0.00744579	0.0248611	-3.78175
hsa-mir-4516	-0.262812	-2.82997	-2.82072	0.00496051	0.0175509	-3.41645
hsa-mir-544a	0.262343	-2.81011	2.41251	0.0161618	0.0489172	-4.46929
hsa-mir-4679-2	-0.250552	-2.84186	-2.75726	0.00601801	0.0206592	-3.59064
hsa-mir-7113	0.241826	-2.75543	2.54637	0.0111501	0.0353681	-4.14171
hsa-mir-361	-0.234666	8.6808	-2.89333	0.0039593	0.0146034	-3.21243
hsa-mir-3135a	-0.213889	-2.96953	-4.08525	5.04227e-05	0.000278642	0.846686
hsa-mir-4681	-0.211613	-3.00715	-4.93057	1.08037e-06	7.85995e-06	4.51484
hsa-mir-3622b	-0.205256	-2.95787	-3.29528	0.00104507	0.00444364	-1.99234
hsa-mir-3137	0.2052	-2.86259	2.55301	0.0109423	0.0348188	-4.12503
hsa-mir-5088	-0.202648	-2.8923	-2.74344	0.00627361	0.0213977	-3.62805
hsa-mir-3688-2	-0.195358	-2.84843	-2.40199	0.0166289	0.0499496	-4.49429
hsa-mir-3683	-0.193493	-3.03163	-7.07965	4.32228e-12	5.52834e-11	16.5921
hsa-mir-3945	-0.189421	-2.86873	-2.44244	0.0148947	0.0457207	-4.39754
hsa-mir-4662b	-0.184015	-2.93492	-2.84124	0.00465652	0.0166972	-3.3593
hsa-mir-4465	-0.180612	-2.99191	-3.64648	0.000290508	0.00141333	-0.801706
hsa-mir-378e	-0.17953	-3.03354	-6.26237	7.52907e-10	7.70393e-09	11.5534
hsa-mir-4715	-0.165844	-2.93719	-2.5526	0.010955	0.0348188	-4.12605
hsa-mir-7849	-0.159601	-3.01686	-4.77686	2.27408e-06	1.54132e-05	3.80043
hsa-mir-4779	-0.142528	-2.95789	-2.53023	0.0116701	0.0366509	-4.18212
hsa-mir-2861	-0.140449	-3.02466	-3.61946	0.000321818	0.00154667	-0.897411
hsa-mir-4467	-0.128186	-3.02262	-3.86587	0.000123597	0.000644818	0.000333109
hsa-mir-3668	-0.127271	-3.02791	-4.14189	3.97319e-05	0.000224252	1.07236
hsa-mir-3612	-0.106513	-3.02243	-3.01187	0.00271301	0.0103933	-2.86856
hsa-mir-5693	-0.102915	-3.02103	-3.15088	0.00171428	0.0069182	-2.44829
hsa-mir-548ak	-0.0837764	-3.02927	-3.05716	0.00234048	0.0091881	-2.73364
hsa-mir-3621	-0.0784826	-3.03846	-3.63527	0.000303131	0.00146575	-0.841486
hsa-mir-4439	-0.0670939	-3.03725	-2.95826	0.00322379	0.0121736	-3.02574
hsa-mir-6770-3	-0.0651454	-3.03008	-2.43221	0.0153175	0.0466286	-4.42216
hsa-mir-4428	-0.0614265	-3.03678	-2.78213	0.00558141	0.0192437	-3.52283
hsa-mir-5583-2	-0.0590401	-3.03816	-2.91618	0.00368458	0.0137824	-3.14718
hsa-mir-302c	-0.047377	-3.04719	-3.35008	0.000861971	0.00381868	-1.81418
hsa-mir-3156-2	-0.047377	-3.04719	-3.35008	0.000861971	0.00381868	-1.81418
hsa-mir-8052	-0.047377	-3.04719	-3.35008	0.000861971	0.00381868	-1.81418
hsa-mir-6745	-0.0447729	-3.04344	-2.43556	0.0151778	0.0462922	-4.4141
hsa-mir-3119-2	-0.0442577	-3.04432	-2.51559	0.0121606	0.0381161	-4.21858
hsa-mir-3122	-0.0374074	-3.04555	-2.5765	0.0102342	0.0327247	-4.06561
hsa-mir-3155b	-0.0369737	-3.04755	-3.25917	0.00118479	0.00501085	-2.1082
hsa-mir-548an	-0.0367367	-3.04733	-3.18815	0.00151137	0.00624229	-2.3325
hsa-mir-1244-2	-0.0358536	-3.04627	-2.79971	0.00529028	0.018481	-3.47454
