# Supplementary material for: Implications of GCLC in prognosis and immunity of lung adenocarcinoma and multi-omics regulation mechanisms
Source: BMC Pulm Med. 2024 May 15;24:239. doi: 10.1186/s12890-024-03052-3 (PMC11095029; doi:10.1186/s12890-024-03052-3)
Supplement: Supplementary file 2 — Supplementary Material 2. [file 12890_2024_3052_MOESM2_ESM.zip › Supplementary table 7.xlsx]

## Sheet: Sheet1
Supplementary table 7. The information of miRNAs with differential expression between low and high GCLC expression LUAD specimens.
Gene	logFC	AveExpr	t	P.Value	adj.P.Val	B
hsa-mir-105-1	2.98049	-0.168601	5.69638	2.08682e-08	2.75808e-06	8.89014
hsa-mir-767	2.92007	-0.243277	5.63628	2.90108e-08	3.53932e-06	8.57685
hsa-mir-105-2	2.84518	-0.173218	5.42915	8.83176e-08	1.00051e-05	7.51951
hsa-mir-9-2	2.84424	8.06165	8.97495	5.67193e-18	6.22526e-15	30.0423
hsa-mir-9-3	2.82451	8.05294	8.85066	1.49339e-17	7.89507e-15	29.108
hsa-mir-9-1	2.82248	8.05776	8.93336	7.85027e-18	6.22526e-15	29.7286
hsa-mir-196b	1.41498	4.74389	4.0611	5.66552e-05	0.00219159	1.4405
hsa-mir-561	1.27197	-0.614159	5.22757	2.52421e-07	2.35494e-05	6.5242
hsa-mir-193b	1.18807	5.69533	6.79128	3.15102e-11	8.32919e-09	15.0949
hsa-mir-4709	-1.18194	1.05677	-5.18197	3.18631e-07	2.80749e-05	6.30373
hsa-mir-135b	-1.16711	5.48735	-4.81508	1.95055e-06	0.000118984	4.59328
hsa-mir-508	-1.15309	3.31923	-3.40726	0.000708886	0.0140537	-0.886238
hsa-mir-514a-3	-1.14502	0.611462	-3.25196	0.00122319	0.0202082	-1.38191
hsa-mir-935	1.09824	-0.240177	4.04366	6.08959e-05	0.00229954	1.37348
hsa-mir-514a-2	-1.06762	0.630139	-3.02918	0.00257852	0.0341434	-2.05422
hsa-mir-5682	1.06754	-2.80252	8.70611	4.5495e-17	1.80388e-14	28.0332
hsa-mir-187	-0.997039	3.54189	-3.04562	0.00244403	0.0328494	-2.00616
hsa-mir-147b	0.972803	0.618604	3.62297	0.000320879	0.00774289	-0.161218
hsa-mir-4786	0.949994	-0.61827	4.8909	1.35369e-06	8.94565e-05	4.93744
hsa-mir-548f-1	0.91125	-2.40958	5.39228	1.07285e-07	1.06346e-05	7.33496
hsa-mir-4661	0.90156	1.57615	5.14262	3.89039e-07	3.24745e-05	6.11487
hsa-mir-133a-1	-0.895928	1.07674	-3.50519	0.000497133	0.0103744	-0.562319
hsa-mir-570	0.888533	-1.45247	4.63328	4.59243e-06	0.000260129	3.78801
hsa-mir-7702	0.864631	-0.0479657	3.1609	0.0016678	0.0247208	-1.66223
hsa-mir-551a	-0.834791	0.10858	-3.18499	0.00153755	0.0234476	-1.58881
hsa-mir-7-3	0.833914	-0.849918	3.72952	0.000213713	0.00584394	0.212452
hsa-mir-3065	-0.821324	6.3569	-3.36567	0.000822072	0.0155965	-1.02112
hsa-mir-3942	0.80467	-1.76292	4.48192	9.17161e-06	0.000469231	3.13926
hsa-mir-5092	0.800776	-2.18691	4.91677	1.19378e-06	8.23191e-05	5.05596
hsa-mir-1304	0.791315	-0.515626	3.17883	0.00156996	0.0237139	-1.60765
hsa-mir-3662	0.755343	-2.09088	4.37968	1.44742e-05	0.000717378	2.71229
hsa-mir-421	0.748281	1.69555	5.10104	4.79744e-07	3.80437e-05	5.91671
hsa-mir-133b	-0.743799	-0.672071	-2.98788	0.00294668	0.0370908	-2.1738
hsa-mir-579	0.742864	-0.770826	3.7884	0.000170005	0.00490232	0.423323
hsa-mir-181a-1	-0.725036	10.633	-6.69425	5.81407e-11	1.3173e-08	14.508
hsa-mir-181b-2	-0.719073	8.28147	-6.15501	1.53706e-09	2.43778e-07	11.376
hsa-mir-338	-0.708129	8.76794	-3.06543	0.00229061	0.0313182	-1.94794
hsa-mir-4728	-0.703974	0.740148	-3.29249	0.001063	0.0187768	-1.25466
hsa-mir-365a	0.697092	5.0245	5.08667	5.15614e-07	3.89411e-05	5.84856
hsa-mir-181b-1	-0.691088	8.4131	-6.16518	1.44804e-09	2.43778e-07	11.433
hsa-mir-365b	0.675859	5.00159	4.97006	9.19759e-07	6.63063e-05	5.30197
hsa-mir-7974	0.672103	-2.22381	4.16953	3.59553e-05	0.00164209	1.86333
hsa-mir-326	-0.670129	3.84759	-3.52596	0.000460599	0.0100159	-0.492498
hsa-mir-150	-0.663038	9.55229	-3.58769	0.000366304	0.00852782	-0.282681
hsa-mir-30d	-0.651559	13.3747	-4.85167	1.63634e-06	0.000103809	4.75873
hsa-mir-4664	0.648276	-1.21232	3.32183	0.000959452	0.0174907	-1.16161
hsa-mir-1910	0.645616	-2.25278	3.50982	0.00048877	0.0103359	-0.546805
hsa-mir-6501	-0.643072	-1.25543	-3.34682	0.000878729	0.0163961	-1.08175
hsa-mir-642a	-0.638215	1.88037	-3.45902	0.000588274	0.0118102	-0.716125
hsa-mir-200a	-0.625378	9.56779	-3.8872	0.000115019	0.00367683	0.784203
hsa-mir-885	-0.61695	-1.77032	-2.98955	0.00293093	0.0370908	-2.169
hsa-mir-7641-1	0.61598	-1.91543	2.85249	0.00451674	0.0497469	-2.55474
hsa-mir-146a	-0.612095	7.06377	-3.70142	0.000238117	0.00619105	0.112923
hsa-mir-2682	0.610215	-2.51903	3.60349	0.000345262	0.00817293	-0.228425
hsa-mir-514b	-0.598277	-2.30255	-2.87285	0.00424015	0.0473583	-2.49855
hsa-mir-151b	-0.586301	1.00074	-3.48783	0.000529734	0.0107713	-0.620384
hsa-mir-5705	-0.579952	-2.40986	-3.37796	0.000786992	0.0152216	-0.981436
hsa-mir-3605	-0.578938	1.16557	-3.9868	7.69172e-05	0.00283699	1.15679
hsa-mir-3144	0.578371	-2.53565	3.95295	8.82731e-05	0.0030435	1.02917
hsa-mir-4766	0.568649	-1.77643	3.18972	0.0015131	0.0234476	-1.57433
hsa-mir-181a-2	-0.567897	11.2284	-6.21362	1.08841e-09	2.15778e-07	11.7056
hsa-mir-6783	0.559352	-2.18713	3.52572	0.000461007	0.0100159	-0.493309
hsa-mir-3682	0.558504	-0.325715	3.07895	0.00219101	0.0302169	-1.90799
hsa-mir-5193	-0.555613	-2.23139	-3.88385	0.00011657	0.00367683	0.771817
hsa-mir-3679	0.546732	-2.36927	4.12077	4.41674e-05	0.00189323	1.67192
hsa-mir-3150a	0.544052	-2.54706	4.60282	5.28664e-06	0.000289124	3.65584
hsa-mir-548k	0.543573	-1.91934	3.28238	0.00110103	0.0187768	-1.28655
hsa-mir-1246	0.537737	-2.71661	4.24583	2.59523e-05	0.00124728	2.16709
hsa-mir-3127	0.532211	2.31151	3.54866	0.000423561	0.00959669	-0.415762
hsa-mir-511	-0.528981	4.28039	-3.00664	0.00277388	0.0354788	-2.11968
hsa-mir-99a	-0.521714	7.96781	-3.62187	0.000322213	0.00774289	-0.165028
hsa-mir-545	0.515417	-1.30806	2.96564	0.0031643	0.0392076	-2.23754
hsa-mir-4756	0.514716	-2.59915	3.83699	0.000140431	0.00415148	0.599713
hsa-mir-181c	-0.51183	6.62169	-3.98093	7.87815e-05	0.00283971	1.13459
hsa-mir-1276	0.510431	-2.15439	3.08137	0.00217363	0.0302169	-1.90083
hsa-mir-30b	-0.489022	8.91983	-3.27516	0.00112894	0.0188474	-1.30925
hsa-mir-550a-1	0.485506	1.29194	3.2026	0.00144833	0.0227431	-1.5348
hsa-mir-200c	0.476522	13.1355	3.51718	0.000475726	0.010196	-0.522062
hsa-mir-942	0.472284	2.37363	3.64581	0.000294353	0.00729442	-0.0819878
hsa-mir-4800	-0.472269	-2.36226	-3.30719	0.00100991	0.0182014	-1.20816
hsa-mir-550a-2	0.4665	1.29669	3.00932	0.00274991	0.0354581	-2.11191
hsa-mir-497	-0.465735	4.11651	-3.68647	0.000252158	0.00645035	0.0602219
hsa-mir-1976	-0.465449	3.59705	-3.71901	0.000222552	0.00588278	0.17514
hsa-mir-664b	-0.451333	2.1784	-3.2296	0.00132082	0.0213757	-1.45144
hsa-mir-181d	-0.447395	4.29093	-2.91668	0.0036961	0.0427885	-2.37625
hsa-mir-573	0.446663	-2.6684	3.83534	0.000141349	0.00415148	0.593695
hsa-mir-2113	0.43925	-2.93204	5.95938	4.7715e-09	6.87964e-07	10.2953
hsa-mir-2276	0.437497	-2.47676	3.28463	0.00109249	0.0187768	-1.27948
hsa-mir-641	0.437416	-2.41035	3.2835	0.00109677	0.0187768	-1.28303
hsa-mir-29c	-0.434591	11.3749	-3.16507	0.00164457	0.0246065	-1.64957
hsa-mir-222	-0.432941	6.16758	-3.06115	0.00232302	0.0314898	-1.96056
hsa-mir-1301	0.431151	3.63734	3.48857	0.000528297	0.0107713	-0.6179
hsa-mir-588	0.428368	-2.85544	5.40231	1.01769e-07	1.06346e-05	7.38502
hsa-mir-218-2	-0.418813	4.39059	-3.01491	0.00270068	0.0351088	-2.09572
hsa-mir-664a	-0.405635	4.6535	-3.23355	0.00130309	0.0213061	-1.4392
hsa-mir-101-2	-0.402184	12.3313	-3.96062	8.55675e-05	0.00301578	1.05801
hsa-let-7b	-0.395369	13.7727	-3.8803	0.000118234	0.00367683	0.758714
hsa-mir-5589	0.395053	-2.93115	3.9117	0.000104262	0.00351828	0.875043
hsa-mir-342	-0.394507	6.884	-3.18737	0.00152523	0.0234476	-1.58155
hsa-mir-2355	0.394472	5.78815	3.0286	0.00258336	0.0341434	-2.0559
hsa-mir-30c-1	-0.392939	7.58203	-3.36431	0.000826044	0.0155965	-1.02551
hsa-mir-769	0.39235	4.26276	4.48633	8.99126e-06	0.000469231	3.15786
hsa-mir-101-1	-0.389781	12.2872	-3.85725	0.000129597	0.00395272	0.673885
hsa-mir-128-1	0.388743	6.18871	3.89657	0.000110789	0.00366067	0.818857
hsa-mir-4778	0.387614	-2.67013	2.97717	0.00304978	0.0380862	-2.20457
hsa-mir-26a-2	-0.386379	10.4009	-4.16768	3.62379e-05	0.00164209	1.85604
hsa-mir-128-2	0.382022	5.76147	3.52924	0.000455072	0.0100159	-0.481451
hsa-mir-26a-1	-0.379045	10.379	-4.11312	4.56082e-05	0.00190354	1.64207
hsa-mir-4435-2	0.37624	-2.79762	4.09918	4.83493e-05	0.00191705	1.5878
hsa-mir-328	-0.363887	4.81896	-2.90193	0.0038716	0.0435486	-2.4176
hsa-mir-30c-2	-0.362651	7.80071	-3.27643	0.00112401	0.0188474	-1.30528
hsa-mir-590	0.360808	3.99754	3.14046	0.00178623	0.0257542	-1.7241
hsa-mir-132	0.355116	6.59836	3.11383	0.00195217	0.0278932	-1.80414
hsa-mir-548d-2	0.343714	-2.60961	2.93473	0.00349122	0.0415596	-2.32537
hsa-mir-4445	0.328533	-2.9507	3.76271	0.000187921	0.00532219	0.33094
hsa-mir-502	-0.32811	3.30709	-2.91208	0.00375014	0.0430995	-2.38919
hsa-mir-3186	0.32755	-2.7485	2.90459	0.00383944	0.0434954	-2.41016
hsa-mir-140	-0.323204	9.67521	-3.20587	0.00143234	0.022717	-1.52476
hsa-mir-548x	0.309597	-2.88698	3.58428	0.000371008	0.00852782	-0.294381
hsa-mir-3171	0.308605	-2.92883	4.15793	3.77657e-05	0.00166379	1.8176
hsa-mir-23b	-0.289757	10.3432	-3.1494	0.00173356	0.0254576	-1.69711
hsa-mir-448	0.267262	-2.9451	3.32913	0.000935209	0.017247	-1.13837
hsa-mir-4517	0.263461	-2.84928	3.40041	0.000726454	0.0142241	-0.908543
hsa-mir-4435-1	0.261787	-2.79782	2.9599	0.0032228	0.039623	-2.25391
hsa-mir-30e	-0.251918	13.4961	-3.22566	0.00133875	0.0214471	-1.46364
hsa-mir-1915	0.245444	-2.8902	3.09527	0.00207609	0.0293989	-1.85954
hsa-mir-3663	0.24436	-3.01525	6.82377	2.56258e-11	8.1285e-09	15.293
hsa-mir-3137	0.232312	-2.84777	2.95236	0.00330116	0.0398201	-2.27538
hsa-mir-7851	0.185892	-2.97966	3.71969	0.000221968	0.00588278	0.177559
hsa-mir-1252	0.182783	-2.94537	3.1453	0.00175754	0.0255731	-1.7095
hsa-mir-7157	0.144064	-3.02932	4.67565	3.77104e-06	0.000221514	3.97312
hsa-mir-3165	0.140352	-3.00491	3.73556	0.000208786	0.00580938	0.23393
hsa-mir-7978	0.09997	-3.03513	3.67924	0.000259212	0.00652556	0.034848
hsa-mir-4761	0.0667519	-3.031	3.0154	0.00269633	0.0351088	-2.09428
hsa-mir-4719	0.0633014	-3.03631	3.08784	0.0021277	0.0298631	-1.88162
hsa-mir-764	0.0604021	-3.04481	2.95639	0.00325916	0.0397618	-2.26394
hsa-mir-583	0.0517034	-3.04571	2.95113	0.00331416	0.0398201	-2.27889
hsa-mir-1587	0.0371466	-3.04721	2.93292	0.00351134	0.0415596	-2.3305
hsa-mir-548p	0.0359663	-3.04733	4.10122	4.79376e-05	0.00191705	1.59575
hsa-mir-3156-1	0.035408	-3.04567	2.85509	0.00448051	0.049693	-2.54758
hsa-mir-6841	0.0347202	-3.04746	3.28601	0.00108725	0.0187768	-1.27512
hsa-mir-3156-3	0.0328938	-3.04765	2.92271	0.00362655	0.0426052	-2.3593
hsa-mir-1273a	0.0310853	-3.04784	2.91709	0.0036914	0.0427885	-2.37511
hsa-mir-1203	0.0288149	-3.04807	2.90854	0.00379204	0.0432674	-2.39909
