# Supplementary material for: Implications of GCLC in prognosis and immunity of lung adenocarcinoma and multi-omics regulation mechanisms
Source: BMC Pulm Med. 2024 May 15;24:239. doi: 10.1186/s12890-024-03052-3 (PMC11095029; doi:10.1186/s12890-024-03052-3)
Supplement: Supplementary file 2 — Supplementary Material 2. [file 12890_2024_3052_MOESM2_ESM.zip › Supplementary table 8.xlsx]

## Sheet: Sheet1
Supplementary table 8. The shared miRNAs between LUAD versus controls and low versus high GCLC expression LUAD samples.
Name
hsa-mir-9-1
hsa-mir-9-2
hsa-mir-9-3
hsa-mir-147b
hsa-mir-105-1
hsa-mir-105-2
hsa-mir-767
hsa-mir-196b
hsa-mir-579
hsa-mir-4664
hsa-mir-590
hsa-mir-545
hsa-mir-2355
hsa-mir-570
hsa-mir-550a-1
hsa-mir-193b
hsa-mir-4766
hsa-mir-550a-2
hsa-mir-4661
hsa-mir-1301
hsa-mir-3662
hsa-mir-5092
hsa-mir-7974
hsa-mir-561
hsa-mir-200c
hsa-mir-2682
hsa-mir-3127
hsa-mir-1276
hsa-mir-573
hsa-mir-4778
hsa-mir-4756
hsa-mir-1246
hsa-mir-3137
hsa-mir-133b
hsa-mir-133a-1
hsa-mir-4800
hsa-mir-1976
hsa-mir-140
hsa-mir-218-2
hsa-mir-514a-3
hsa-mir-30c-2
hsa-mir-514a-2
hsa-mir-326
hsa-mir-99a
hsa-mir-511
hsa-mir-26a-1
hsa-mir-497
hsa-let-7b
hsa-mir-26a-2
hsa-mir-30d
hsa-mir-3065
hsa-mir-502
hsa-mir-30c-1
hsa-mir-6501
hsa-mir-328
hsa-mir-151b
hsa-mir-664b
hsa-mir-664a
